# Supplementary material for: Psychometric Assessment of Screening Measures for Depression, Anxiety, Somatization, and Life Satisfaction in Honduran University Students
Source: Behav Sci (Basel). 2025 Nov 13;15(11):1546. doi: 10.3390/bs15111546 (PMC12649360; doi:10.3390/bs15111546)
Supplement: Supplementary file 1 [file behavsci-15-01546-s001.zip]

Archive with 2 entries (1 files):
- behavsci-3785980-supplementary/
- behavsci-3785980-supplementary/behavsci-3785980-supplementary.xlsx
