# Supplementary material for: Psychometric Assessment of Screening Measures for Depression, Anxiety, Somatization, and Life Satisfaction in Honduran University Students
Source: Behav Sci (Basel). 2025 Nov 13;15(11):1546. doi: 10.3390/bs15111546 (PMC12649360; doi:10.3390/bs15111546)
Supplement: Supplementary file 1 [file behavsci-15-01546-s001.zip › behavsci-3785980-supplementary/behavsci-3785980-supplementary.xlsx]

## Sheet: Sheet1
Sexo	Edad	Facultad	Estado_civil	Hijos	Hermanos	Condicion_laboral	SV_1	SV_2	SV_3	SV_4	SV_5	GAD_1	GAD_2	GAD_3	GAD_4	GAD_5	GAD_6	GAD_7	PHQ_1	PHQ_2	PHQ_3	PHQ_4	PHQ_5	PHQ_6	PHQ_7	PHQ_8	PHQ_9	SSS_1	SSS_2	SSS_3	SSS_4	SSS_5	SSS_6	SSS_7	SSS_8
Mujer	21	Facultad de Ciencias Médicas	Soltero(a)	No	1	Sin empleo remunerado	6	6	5	6	4	2	3	3	3	3	3	3	1	2	3	3	3	0	3	2	2	0	4	2	2	2	2	4	4
Hombre	23	Facultad de Ciencias Médicas	Soltero(a)	No	2	Sin empleo remunerado	4	4	4	4	4	2	2	2	2	2	2	2	2	2	2	2	2	2	2	2	2	2	2	2	2	2	2	2	2
Mujer	22	Facultad de Ciencias Médicas	Soltero(a)	No	0	Sin empleo remunerado	4	5	4	5	5	1	1	1	2	2	2	1	2	2	2	2	2	2	2	2	2	2	2	2	2	2	2	2	2
Hombre	20	Facultad de Ciencias Jurídicas	Soltero(a)	No	2	Sin empleo remunerado	4	7	7	7	7	2	2	2	2	2	2	2	2	2	2	2	2	2	2	2	2	3	3	3	3	3	3	3	3
Mujer	22	Facultad de Ciencias Jurídicas	Soltero(a)	Sí	2	Sin empleo remunerado	1	3	3	4	4	3	3	3	3	3	3	3	2	3	3	3	3	3	0	3	0	0	3	0	2	2	2	4	2
Mujer	22	Facultad de Ciencias Jurídicas	Soltero(a)	No	2	Sin empleo remunerado	3	7	2	2	6	3	3	3	3	3	3	0	3	3	3	2	3	3	3	0	2	2	2	0	0	4	0	2	4
Mujer	20	Facultad de Ciencias Jurídicas	Soltero(a)	No	4	Sin empleo remunerado	6	7	7	7	4	1	0	0	1	0	0	0	0	0	0	0	0	0	0	0	0	0	0	0	1	0	0	3	0
Hombre	31	Facultad de Ciencias Jurídicas	Soltero(a)	No	4	Sin empleo remunerado	1	3	2	2	1	3	3	3	3	3	3	3	3	3	3	3	3	3	3	3	3	2	3	2	3	4	3	3	3
Hombre	22	Facultad de Ciencias Jurídicas	Soltero(a)	No	3	Sin empleo remunerado	4	6	5	3	5	2	2	3	3	2	2	3	3	2	3	3	2	0	2	0	0	2	2	1	1	2	1	4	4
Hombre	20	Facultad de Ciencias Jurídicas	Soltero(a)	No	0	Con empleo remunerado	4	6	6	5	4	2	2	2	2	2	2	3	1	2	2	2	2	2	2	2	2	2	3	3	3	3	2	2	2
Mujer	18	Facultad de Ciencias Jurídicas	Soltero(a)	No	2	Sin empleo remunerado	4	5	5	5	3	3	3	3	3	1	2	3	0	2	3	2	1	2	3	1	3	2	4	2	4	4	2	4	3
Mujer	19	Facultad de Ciencias Jurídicas	Soltero(a)	No	5	Sin empleo remunerado	4	4	7	7	6	1	1	1	0	0	0	1	0	1	1	1	1	1	1	1	1	0	2	2	2	0	0	2	2
Hombre	21	Facultad de Ciencias Jurídicas	Soltero(a)	No	1	Sin empleo remunerado	4	4	4	3	1	2	2	2	2	2	2	2	2	2	2	2	2	2	2	2	2	0	1	0	1	2	3	0	2
Hombre	20	Facultad de Ciencias Jurídicas	Soltero(a)	No	4	Sin empleo remunerado	1	4	3	3	1	3	3	3	3	3	3	3	3	3	3	3	3	3	2	3	3	1	4	2	0	4	2	4	3
Mujer	19	Facultad de Ciencias Económicas	Soltero(a)	No	2	Sin empleo remunerado	1	3	3	2	1	3	3	3	3	3	3	3	3	3	3	3	3	3	3	3	3	3	4	4	4	4	2	4	4
Mujer	20	Facultad de Ciencias Jurídicas	Soltero(a)	No	1	Sin empleo remunerado	2	5	1	2	1	1	1	0	1	1	1	0	1	2	1	1	0	2	1	1	2	1	0	0	3	1	2	2	1
Mujer	20	Facultad de Ciencias Sociales	Soltero(a)	No	2	Sin empleo remunerado	2	1	1	2	1	3	1	2	3	1	1	2	1	1	2	1	1	2	1	1	3	2	4	4	1	3	2	4	1
Mujer	20	Facultad de Ciencias Jurídicas	Soltero(a)	No	1	Sin empleo remunerado	6	4	5	6	7	1	2	2	2	2	2	1	0	2	2	2	2	1	1	1	0	2	2	1	1	1	3	3	2
Mujer	19	Facultad de Ciencias Jurídicas	Soltero(a)	No	0	Sin empleo remunerado	5	5	5	5	4	3	3	3	3	3	3	0	3	1	3	3	3	0	3	3	0	0	2	1	1	2	2	4	4
Hombre	31	Facultad de Ciencias Jurídicas	Soltero(a)	No	3	Sin empleo remunerado	4	4	3	3	4	2	2	2	2	2	2	2	2	2	2	2	2	2	2	2	2	3	3	3	3	2	2	3	2
Hombre	24	Facultad de Ciencias Jurídicas	Soltero(a)	No	2	Sin empleo remunerado	4	6	5	7	5	3	2	3	0	1	2	0	0	0	0	2	2	0	0	0	0	0	2	0	2	0	1	3	0
Mujer	22	Facultad de Ciencias Jurídicas	Soltero(a)	No	2	Sin empleo remunerado	4	5	7	5	3	1	2	2	2	1	2	1	2	2	0	1	1	1	2	2	0	2	3	1	4	4	1	2	1
Hombre	21	Facultad de Ciencias Jurídicas	Soltero(a)	No	2	Sin empleo remunerado	5	6	5	7	2	2	2	2	0	3	3	2	1	3	3	2	3	3	3	2	3	3	3	2	4	3	3	3	3
Mujer	20	Facultad de Ciencias Jurídicas	Soltero(a)	No	5	Sin empleo remunerado	4	4	4	3	5	1	1	1	1	1	1	1	0	1	1	1	1	0	1	0	0	0	1	1	2	3	1	2	2
Mujer	26	Facultad de Ciencias Jurídicas	Unión libre	Sí	4	Sin empleo remunerado	4	4	5	6	6	1	0	1	1	0	0	1	1	0	0	1	1	1	0	0	1	0	0	0	0	3	0	1	0
Hombre	23	Facultad de Ciencias Jurídicas	Soltero(a)	No	3	Sin empleo remunerado	5	6	7	5	6	2	2	2	2	2	1	2	2	2	2	2	2	2	2	2	2	1	3	4	3	3	2	3	3
Mujer	34	Otra	Soltero(a)	No	5	Sin empleo remunerado	4	4	4	4	4	1	1	1	1	1	1	1	0	1	0	1	1	1	1	1	0	1	1	1	1	1	1	0	1
Mujer	20	Facultad de Humanidades y Artes	Soltero(a)	No	2	Sin empleo remunerado	7	7	7	7	7	0	0	0	0	0	0	0	0	0	0	0	0	0	0	0	0	0	0	0	0	0	0	0	0
Hombre	28	Facultad de Ciencias Jurídicas	Soltero(a)	No	5	Sin empleo remunerado	6	5	7	7	7	1	3	1	0	0	0	0	2	0	0	1	0	0	1	1	0	1	1	1	1	0	0	0	1
Hombre	19	Facultad de Ciencias Jurídicas	Soltero(a)	No	5	Sin empleo remunerado	4	5	6	5	4	0	0	0	0	0	0	0	0	0	0	0	0	0	0	0	0	1	1	1	1	1	0	1	1
Hombre	21	Facultad de Ciencias Jurídicas	Soltero(a)	No	4	Con empleo remunerado	4	5	7	4	7	2	1	2	3	2	2	3	0	2	3	3	1	2	2	2	2	0	2	2	2	0	0	4	4
Mujer	30	Facultad de Ciencias Sociales	Soltero(a)	No	6	Con empleo remunerado	3	3	2	5	4	3	3	3	3	2	2	2	2	3	2	3	2	1	1	1	2	3	3	4	2	3	3	4	2
Hombre	25	Facultad de Ciencias Jurídicas	Soltero(a)	No	3	Con empleo remunerado	3	3	4	3	5	3	3	3	3	3	3	3	3	3	2	3	3	3	3	2	3	2	4	4	4	2	2	4	3
Mujer	22	Facultad de Ciencias Jurídicas	Soltero(a)	No	1	Sin empleo remunerado	5	4	6	5	5	3	2	3	3	3	2	3	1	1	3	2	2	2	1	3	1	2	3	1	3	4	2	4	4
Mujer	23	Facultad de Ciencias Jurídicas	Soltero(a)	No	2	Sin empleo remunerado	5	4	6	5	5	1	0	2	2	1	2	2	1	1	1	2	1	2	1	1	0	2	3	2	1	3	1	3	2
Hombre	25	Otra	Soltero(a)	No	3	Sin empleo remunerado	4	5	5	6	3	0	0	1	1	1	2	1	1	1	3	1	2	1	1	1	0	2	3	1	2	0	0	1	4
Mujer	20	Facultad de Ciencias Económicas	Soltero(a)	No	5	Sin empleo remunerado	4	2	5	2	1	1	2	1	2	2	1	1	2	2	1	2	2	2	2	3	1	2	3	3	3	3	3	2	0
Mujer	22	Facultad de Ciencias Jurídicas	Soltero(a)	No	0	Sin empleo remunerado	6	2	5	5	4	1	0	2	2	0	2	2	1	2	0	1	1	1	1	1	1	0	2	2	1	1	1	1	0
Mujer	20	Facultad de Ciencias Jurídicas	Soltero(a)	No	1	Sin empleo remunerado	7	7	7	6	6	1	1	1	1	0	1	1	1	1	1	1	0	0	1	0	0	0	0	0	0	0	0	1	1
Mujer	28	Otra	Soltero(a)	No	3	Con empleo remunerado	1	1	2	1	7	3	2	1	1	1	1	2	2	1	1	1	1	1	2	1	1	2	2	2	2	2	2	2	2
Hombre	20	Facultad de Ciencias Jurídicas	Soltero(a)	No	2	Sin empleo remunerado	7	7	7	7	7	1	0	1	1	1	1	0	1	1	1	1	1	0	1	0	0	0	2	0	0	0	0	0	0
Hombre	21	Facultad de Ciencias Médicas	Soltero(a)	No	4	Sin empleo remunerado	5	5	5	5	5	2	2	2	2	2	2	2	2	2	2	2	2	2	2	2	2	0	3	0	4	0	2	4	2
Mujer	21	Facultad de Ciencias Jurídicas	Soltero(a)	No	6	Sin empleo remunerado	7	7	7	7	7	1	1	1	1	1	1	0	1	0	1	1	1	0	1	0	0	0	0	3	0	0	2	1	2
Mujer	27	Facultad de Ciencias Económicas	Soltero(a)	Sí	5	Sin empleo remunerado	3	5	1	1	1	3	0	3	3	0	3	3	0	0	3	3	3	0	0	3	0	4	4	4	4	4	4	4	4
Hombre	19	Facultad de Ciencias Jurídicas	Soltero(a)	No	2	Sin empleo remunerado	4	5	5	2	4	3	2	2	0	0	0	0	1	0	1	2	3	1	1	1	0	0	2	2	0	0	0	2	1
Mujer	21	Facultad de Ciencias Jurídicas	Soltero(a)	No	3	Sin empleo remunerado	6	7	6	5	4	3	2	2	2	2	2	1	3	3	3	3	3	3	3	3	3	2	2	2	2	2	2	2	2
Mujer	23	Facultad de Ciencias Sociales	Soltero(a)	No	1	Con empleo remunerado	4	6	5	6	3	3	3	3	3	3	3	3	2	2	3	2	1	1	3	0	1	3	2	2	2	0	1	2	4
Mujer	20	Facultad de Ciencias Jurídicas	Soltero(a)	No	3	Sin empleo remunerado	4	5	5	6	4	2	2	2	2	1	3	2	1	2	2	1	2	1	2	2	2	0	2	1	4	4	0	2	2
Hombre	24	Facultad de Ciencias Jurídicas	Soltero(a)	No	1	Sin empleo remunerado	4	4	4	3	2	1	1	1	1	1	1	1	1	2	1	2	2	1	2	1	1	2	2	2	2	2	2	2	2
Hombre	24	Facultad de Ciencias Jurídicas	Soltero(a)	No	2	Sin empleo remunerado	1	6	2	1	1	0	0	0	0	0	0	0	0	0	3	0	0	3	0	0	0	0	0	0	0	0	0	0	4
Mujer	20	Facultad de Ciencias Jurídicas	Soltero(a)	No	4	Sin empleo remunerado	4	5	5	4	5	2	2	2	2	2	2	2	2	1	1	2	3	3	3	2	0	1	2	2	3	1	1	2	2
Hombre	24	Otra	Soltero(a)	No	2	Sin empleo remunerado	3	4	4	4	4	2	1	2	3	2	1	1	1	2	2	3	2	1	2	2	1	2	3	3	2	3	1	2	1
Mujer	18	Facultad de Ciencias Jurídicas	Soltero(a)	No	1	Con empleo remunerado	4	5	5	4	3	1	1	1	3	2	2	3	1	2	0	3	1	1	2	1	2	3	3	1	2	1	1	4	0
Mujer	18	Facultad de Ciencias Jurídicas	Soltero(a)	No	0	Sin empleo remunerado	4	5	4	4	1	2	3	3	2	3	3	3	2	2	0	3	0	2	1	0	3	0	0	2	3	4	4	4	1
Hombre	20	Facultad de Ingeniería	Soltero(a)	No	3	Sin empleo remunerado	5	6	6	7	7	0	0	0	0	0	0	0	1	0	2	1	0	1	2	0	0	0	0	1	1	0	0	1	2
Mujer	21	Otra	Soltero(a)	No	2	Sin empleo remunerado	4	5	4	5	3	3	3	3	1	0	1	3	2	3	1	3	2	1	1	0	1	1	0	0	2	2	0	4	3
Hombre	18	Facultad de Ciencias Económicas	Soltero(a)	No	3	Sin empleo remunerado	4	4	4	3	4	1	1	1	0	0	1	2	1	1	0	1	1	2	1	1	0	0	0	1	0	3	1	2	0
Mujer	20	Facultad de Ciencias Económicas	Soltero(a)	No	3	Sin empleo remunerado	1	5	1	1	6	3	3	3	2	3	2	3	3	3	3	3	0	2	3	2	3	4	3	1	1	3	3	4	4
Mujer	27	Facultad de Humanidades y Artes	Soltero(a)	No	4	Con empleo remunerado	4	2	2	3	1	3	1	1	2	1	1	3	3	3	3	3	3	3	3	3	0	3	2	3	3	3	3	4	4
Hombre	26	Facultad de Ciencias Médicas	Soltero(a)	No	1	Sin empleo remunerado	6	7	6	7	5	1	0	0	1	0	1	0	0	1	0	0	0	2	0	0	1	0	0	1	1	0	0	0	2
Hombre	33	Facultad de Humanidades y Artes	Soltero(a)	No	5	Sin empleo remunerado	4	4	4	3	2	1	1	1	1	1	1	1	1	0	2	2	2	0	1	1	0	2	2	1	2	1	0	3	3
Mujer	21	Otra	Soltero(a)	No	0	Sin empleo remunerado	4	3	1	4	5	3	3	3	3	3	3	3	2	1	1	3	1	2	3	1	1	2	2	4	4	4	2	4	1
Mujer	28	Facultad de Ciencias Jurídicas	Soltero(a)	No	5	Sin empleo remunerado	4	3	4	4	5	1	1	1	1	1	2	2	1	1	1	3	1	1	1	0	1	3	4	4	4	2	2	2	4
Mujer	19	Facultad de Ciencias Jurídicas	Soltero(a)	No	2	Sin empleo remunerado	4	5	5	4	3	1	1	1	2	1	1	1	2	1	2	2	3	0	0	0	0	1	2	2	3	3	0	2	2
Hombre	21	Facultad de Ciencias Jurídicas	Soltero(a)	No	1	Con empleo remunerado	4	6	5	6	7	1	1	1	1	0	0	0	0	1	0	1	0	0	0	0	0	0	0	0	2	1	0	1	2
Mujer	19	Facultad de Ciencias Jurídicas	Soltero(a)	No	3	Sin empleo remunerado	4	4	3	2	2	3	3	3	3	1	3	3	3	3	3	3	3	3	3	1	1	2	3	0	4	1	4	4	4
Mujer	23	Facultad de Ciencias Jurídicas	Soltero(a)	No	7	Sin empleo remunerado	7	7	7	7	7	1	1	2	1	1	1	1	3	0	0	1	3	0	0	1	0	0	1	0	0	0	0	1	0
Mujer	21	Facultad de Ciencias Jurídicas	Soltero(a)	No	2	Sin empleo remunerado	4	4	4	4	1	3	2	3	2	2	1	3	2	1	2	2	3	2	2	1	0	0	1	0	1	0	0	1	3
Mujer	25	Facultad de Ciencias Médicas	Unión libre	No	9	Sin empleo remunerado	3	5	5	5	3	1	0	0	0	0	1	0	0	0	1	1	0	0	0	0	0	2	1	3	3	0	0	2	1
Mujer	21	Facultad de Humanidades y Artes	Soltero(a)	No	5	Sin empleo remunerado	2	2	2	2	4	2	2	3	1	0	1	0	1	3	0	3	0	0	3	0	0	1	2	4	4	1	1	3	0
Hombre	35	Facultad de Ciencias Médicas	Casado(a)	Sí	9	Sin empleo remunerado	4	4	5	5	5	0	0	1	1	0	0	0	0	0	0	1	1	1	1	1	1	0	0	0	0	0	0	0	0
Hombre	25	Facultad de Ciencias Jurídicas	Soltero(a)	No	2	Con empleo remunerado	1	1	1	1	1	0	0	3	1	1	1	1	2	2	2	1	1	2	2	2	2	1	1	1	1	1	1	1	2
Mujer	22	Facultad de Ciencias Médicas	Soltero(a)	No	1	Sin empleo remunerado	2	5	2	2	1	1	3	3	3	3	3	3	3	3	0	3	3	3	2	2	0	4	2	2	3	2	2	4	1
Hombre	20	Facultad de Ciencias Jurídicas	Soltero(a)	No	2	Sin empleo remunerado	5	5	4	6	1	1	1	1	1	1	2	1	1	1	1	0	1	0	0	2	0	0	0	1	3	0	3	0	0
Mujer	26	Otra	Soltero(a)	No	3	Sin empleo remunerado	3	4	5	4	3	1	0	2	1	1	2	1	1	2	0	3	0	1	0	0	1	2	2	0	2	0	1	3	0
Mujer	20	Facultad de Ciencias Sociales	Soltero(a)	No	1	Sin empleo remunerado	4	5	5	4	3	1	2	3	1	0	0	0	2	2	3	3	1	1	1	0	0	2	0	0	4	0	2	3	2
Hombre	23	Facultad de Ciencias Jurídicas	Soltero(a)	No	2	Con empleo remunerado	5	5	5	4	5	1	1	1	1	1	1	1	1	0	1	1	1	1	1	1	0	0	1	1	0	1	0	0	2
Mujer	19	Facultad de Ciencias Jurídicas	Soltero(a)	No	0	Sin empleo remunerado	5	6	3	5	2	2	2	2	3	2	2	1	1	3	2	2	1	2	0	0	0	3	4	3	3	3	0	3	1
Mujer	23	Facultad de Ciencias Jurídicas	Soltero(a)	No	2	Sin empleo remunerado	4	4	5	5	4	2	1	3	3	3	3	2	1	1	1	3	3	2	3	1	1	0	2	2	1	0	1	4	0
Mujer	22	Facultad de Ciencias Económicas	Soltero(a)	No	4	Con empleo remunerado	4	6	4	5	4	2	1	1	1	2	1	1	1	1	0	1	2	2	1	2	2	1	2	2	3	2	1	3	3
Mujer	19	Facultad de Ciencias Médicas	Soltero(a)	No	2	Sin empleo remunerado	4	6	2	4	4	3	3	3	3	3	3	3	3	3	3	3	3	3	2	2	3	2	4	2	4	4	4	4	4
Mujer	19	Otra	Soltero(a)	No	1	Sin empleo remunerado	4	4	6	5	4	2	2	3	2	2	1	3	2	2	2	3	3	2	3	3	0	2	4	4	3	3	3	4	2
Mujer	20	Facultad de Ciencias Sociales	Soltero(a)	No	4	Sin empleo remunerado	1	4	3	3	1	3	3	3	3	3	3	3	3	3	3	3	3	3	3	3	3	1	2	2	3	1	4	4	4
Hombre	21	Facultad de Ciencias Jurídicas	Casado(a)	No	1	Sin empleo remunerado	4	5	5	6	4	3	3	3	3	3	3	3	3	3	3	3	3	3	2	3	1	4	4	4	4	2	4	4	3
Mujer	19	Facultad de Ciencias Jurídicas	Soltero(a)	No	2	Sin empleo remunerado	4	4	4	5	4	2	2	2	2	2	2	2	2	1	1	3	2	1	3	1	1	4	1	3	1	1	2	4	2
Mujer	22	Facultad de Ciencias Económicas	Soltero(a)	No	2	Sin empleo remunerado	2	4	2	4	4	3	3	3	3	3	3	3	3	3	3	3	3	3	3	3	3	2	2	2	2	4	3	4	4
Mujer	19	Facultad de Ingeniería	Soltero(a)	No	4	Sin empleo remunerado	6	6	6	5	6	3	2	3	3	3	3	3	3	3	1	2	2	2	2	3	2	1	1	2	1	1	2	3	0
Hombre	22	Facultad de Ciencias Médicas	Soltero(a)	No	2	Sin empleo remunerado	4	4	4	3	3	3	3	3	3	3	2	3	2	2	3	2	2	3	2	2	2	1	3	2	4	3	2	4	3
Hombre	23	Facultad de Ciencias Jurídicas	Soltero(a)	No	3	Sin empleo remunerado	7	7	7	7	7	1	1	0	0	0	0	0	0	0	0	0	0	0	0	0	0	2	0	2	2	2	0	0	0
Mujer	19	Facultad de Ciencias Económicas	Soltero(a)	No	2	Sin empleo remunerado	4	1	3	5	5	3	3	3	3	3	3	3	2	2	2	2	2	2	2	2	2	2	2	2	2	2	2	2	2
Mujer	19	Facultad de Ciencias Jurídicas	Soltero(a)	No	0	Sin empleo remunerado	4	3	2	3	2	1	3	2	2	1	2	2	3	2	3	3	3	3	2	1	2	2	3	1	3	2	1	2	4
Mujer	22	Facultad de Ciencias Sociales	Soltero(a)	No	4	Con empleo remunerado	4	5	5	4	3	1	1	1	1	1	1	1	1	1	1	1	1	1	1	1	0	1	3	2	3	1	0	2	2
Hombre	21	Facultad de Ingeniería	Soltero(a)	No	5	Sin empleo remunerado	4	5	4	5	5	1	1	1	0	0	1	1	2	1	0	1	0	0	1	1	0	0	1	0	0	1	0	1	0
Mujer	20	Otra	Soltero(a)	No	1	Sin empleo remunerado	4	7	7	7	7	1	0	1	1	0	0	0	0	0	0	1	0	0	0	0	0	0	0	0	0	0	0	1	1
Mujer	19	Facultad de Ciencias Sociales	Soltero(a)	No	1	Sin empleo remunerado	4	7	4	4	7	0	0	3	3	3	3	3	1	1	3	3	0	0	1	3	0	0	1	2	4	0	1	4	4
Hombre	23	Facultad de Ciencias Sociales	Soltero(a)	No	3	Sin empleo remunerado	7	7	7	5	5	1	2	0	3	0	1	0	1	1	0	1	1	1	1	1	2	2	0	1	2	2	2	2	3
Mujer	21	Facultad de Ciencias Jurídicas	Soltero(a)	No	2	Sin empleo remunerado	3	4	4	4	2	1	1	0	0	1	1	0	0	0	0	1	0	0	1	0	0	0	0	0	0	0	0	0	0
Hombre	18	Facultad de Ciencias Jurídicas	Soltero(a)	No	2	Sin empleo remunerado	4	4	4	3	4	1	1	1	2	1	1	1	0	0	0	1	0	0	0	0	0	0	1	3	2	0	0	0	0
Hombre	23	Facultad de Ingeniería	Soltero(a)	No	3	Con empleo remunerado	5	6	5	6	6	1	2	1	1	1	1	1	1	1	2	2	2	2	2	2	2	0	1	0	0	0	0	0	0
Mujer	22	Facultad de Ingeniería	Soltero(a)	No	2	Sin empleo remunerado	6	7	7	7	7	3	3	3	3	3	3	3	1	1	0	1	0	0	0	1	0	1	2	0	2	0	0	4	1
Mujer	23	Facultad de Ciencias Económicas	Soltero(a)	No	3	Sin empleo remunerado	5	5	4	4	2	2	0	1	2	1	1	1	2	2	2	2	2	2	2	1	2	0	2	0	4	0	2	3	3
Mujer	21	Facultad de Ciencias Jurídicas	Soltero(a)	No	2	Sin empleo remunerado	4	5	5	4	4	2	1	2	2	2	3	3	1	2	1	1	1	1	1	1	1	0	1	1	2	0	0	1	0
Hombre	22	Facultad de Ciencias Económicas	Soltero(a)	No	2	Sin empleo remunerado	3	5	2	4	1	2	2	2	2	2	2	2	2	2	2	2	2	2	2	2	2	3	3	2	0	1	1	1	1
Mujer	23	Facultad de Ciencias Jurídicas	Soltero(a)	No	1	Sin empleo remunerado	4	4	4	1	4	0	0	1	1	0	0	0	0	0	3	3	0	1	1	0	0	0	0	0	3	0	0	3	4
Mujer	26	Facultad de Ciencias Jurídicas	Casado(a)	No	2	Con empleo remunerado	5	5	5	5	3	3	3	3	3	3	3	3	2	2	3	3	3	3	2	2	1	1	2	2	2	2	1	3	4
Hombre	30	Facultad de Ciencias Jurídicas	Soltero(a)	No	6	Sin empleo remunerado	4	4	4	4	4	0	0	0	0	0	0	0	2	1	0	1	3	2	1	1	1	0	3	2	3	1	3	2	3
Mujer	21	Facultad de Ciencias Jurídicas	Soltero(a)	No	2	Sin empleo remunerado	6	6	6	6	5	1	1	2	0	1	1	1	1	2	0	0	0	2	0	2	1	3	1	2	4	1	2	1	2
Mujer	27	Facultad de Ciencias Jurídicas	Soltero(a)	Sí	1	Sin empleo remunerado	6	4	5	3	4	1	0	1	1	1	1	1	0	0	0	0	0	0	0	0	0	0	0	0	0	0	0	0	0
Hombre	22	Otra	Soltero(a)	No	2	Sin empleo remunerado	1	4	1	1	1	3	2	2	2	0	3	2	2	3	3	2	2	3	3	2	3	4	4	3	3	3	3	2	3
Mujer	26	Facultad de Ciencias Jurídicas	Soltero(a)	No	3	Sin empleo remunerado	1	2	2	2	2	3	3	3	3	3	3	3	3	3	3	3	3	3	3	2	2	4	4	4	4	1	4	4	4
Mujer	22	Facultad de Ciencias Jurídicas	Unión libre	No	1	Sin empleo remunerado	4	5	5	6	4	2	3	2	2	2	3	2	2	2	3	2	2	2	2	3	2	3	3	2	1	2	3	1	2
Mujer	32	Facultad de Ciencias Jurídicas	Soltero(a)	Sí	2	Con empleo remunerado	7	7	7	7	7	0	0	0	0	0	0	0	0	0	0	0	0	0	0	0	0	0	0	0	0	0	0	0	0
Mujer	18	Facultad de Ciencias Jurídicas	Soltero(a)	No	6	Sin empleo remunerado	5	5	4	6	4	1	1	1	1	0	3	3	1	1	0	1	1	1	1	1	1	1	0	3	2	2	0	1	0
Mujer	23	Facultad de Ciencias Jurídicas	Soltero(a)	No	14	Sin empleo remunerado	4	4	7	7	3	3	3	3	3	1	3	3	2	3	3	3	3	3	3	1	1	4	4	1	3	2	0	4	4
Hombre	20	Facultad de Ciencias Jurídicas	Soltero(a)	No	2	Sin empleo remunerado	4	3	6	3	7	1	0	1	0	0	0	1	0	0	0	1	0	0	1	1	0	0	0	0	0	0	0	0	0
Mujer	30	Facultad de Ciencias Jurídicas	Soltero(a)	Sí	5	Sin empleo remunerado	5	6	5	4	5	1	1	1	1	1	1	1	2	1	1	1	1	1	1	0	0	1	2	1	1	1	0	1	1
Mujer	28	Facultad de Ciencias Jurídicas	Soltero(a)	No	4	Con empleo remunerado	6	4	7	4	7	1	0	1	2	0	1	0	0	0	0	2	1	0	3	0	0	1	1	1	2	1	0	2	0
Mujer	22	Facultad de Ciencias Jurídicas	Soltero(a)	No	5	Sin empleo remunerado	4	5	4	5	4	1	1	1	1	0	2	2	2	3	3	2	1	3	2	1	0	2	3	1	3	2	3	2	0
Mujer	20	Facultad de Ciencias Jurídicas	Soltero(a)	No	0	Sin empleo remunerado	4	5	4	5	2	1	1	1	1	2	2	1	1	1	1	1	1	1	1	1	1	0	0	0	1	1	2	1	3
Hombre	30	Facultad de Ciencias Sociales	Soltero(a)	No	2	Con empleo remunerado	5	4	4	4	5	0	2	2	1	1	1	1	0	0	3	2	1	1	1	0	0	0	1	2	1	1	1	1	3
Mujer	26	Facultad de Ciencias Jurídicas	Soltero(a)	No	1	Sin empleo remunerado	4	5	4	4	3	1	1	1	2	2	2	2	1	2	1	2	1	1	1	1	0	2	1	2	2	2	3	3	1
Mujer	26	Facultad de Ciencias Jurídicas	Soltero(a)	No	1	Con empleo remunerado	5	5	5	5	5	1	0	1	1	2	1	1	1	1	1	1	1	2	1	1	2	1	1	1	1	0	0	1	1
Mujer	20	Facultad de Ciencias Jurídicas	Soltero(a)	No	0	Sin empleo remunerado	4	4	4	3	2	1	2	2	1	1	2	0	1	3	3	3	2	3	1	0	2	3	3	3	4	0	1	4	4
Mujer	26	Facultad de Ciencias Jurídicas	Soltero(a)	No	1	Sin empleo remunerado	5	5	5	5	5	1	1	1	1	1	1	1	0	0	0	0	0	0	0	0	0	0	0	0	0	0	0	0	0
Mujer	26	Facultad de Ciencias Jurídicas	Soltero(a)	No	3	Sin empleo remunerado	3	1	2	3	2	3	3	2	2	0	2	2	3	3	3	3	3	3	2	1	2	3	2	1	3	0	0	3	4
Hombre	42	Facultad de Ciencias Jurídicas	Unión libre	Sí	2	Con empleo remunerado	5	3	3	6	3	2	2	2	3	3	3	1	2	1	2	3	3	1	1	2	2	2	4	4	1	1	1	4	2
Hombre	26	Facultad de Ciencias Médicas	Soltero(a)	No	1	Sin empleo remunerado	7	6	6	6	4	2	2	1	0	0	1	0	0	0	0	1	0	0	0	0	0	0	0	0	0	0	0	1	1
Mujer	20	Facultad de Ciencias Sociales	Unión libre	No	3	Con empleo remunerado	3	4	3	1	1	1	0	1	3	0	3	0	1	2	3	3	3	2	3	1	1	1	4	2	2	0	0	4	4
Mujer	21	Facultad de Ciencias Jurídicas	Soltero(a)	No	6	Sin empleo remunerado	3	4	4	3	4	2	2	2	2	2	2	2	2	3	2	2	2	1	2	2	2	3	3	3	2	3	1	1	3
Hombre	23	Otra	Soltero(a)	No	1	Sin empleo remunerado	4	4	5	4	4	1	1	1	0	0	0	0	0	0	1	1	0	0	0	0	0	1	0	0	0	0	0	0	0
Hombre	32	Facultad de Humanidades y Artes	Soltero(a)	Sí	2	Con empleo remunerado	4	4	3	5	5	1	1	2	1	2	2	2	3	2	2	2	2	3	3	3	3	2	4	3	3	3	3	3	3
Mujer	32	Facultad de Ciencias Jurídicas	Soltero(a)	No	4	Sin empleo remunerado	7	6	7	6	4	1	1	1	1	0	2	0	0	0	0	1	0	1	1	0	0	2	0	0	0	0	0	0	0
Mujer	21	Facultad de Ciencias Jurídicas	Soltero(a)	No	2	Sin empleo remunerado	5	6	6	6	6	3	3	3	3	3	3	3	2	3	3	3	2	1	2	3	3	4	0	2	4	4	2	4	3
Hombre	36	Facultad de Ciencias Económicas	Soltero(a)	Sí	5	Con empleo remunerado	4	3	4	4	1	1	3	3	3	3	2	2	3	3	3	3	1	2	0	0	3	2	1	0	3	1	0	3	4
Mujer	22	Facultad de Ciencias Jurídicas	Soltero(a)	No	3	Sin empleo remunerado	2	5	4	3	3	3	2	3	3	2	2	3	2	2	3	3	3	3	3	3	2	0	4	4	3	1	2	4	4
Mujer	18	Facultad de Ciencias Jurídicas	Soltero(a)	No	3	Sin empleo remunerado	7	7	7	7	6	3	0	2	1	2	2	0	0	0	0	0	0	0	0	0	0	0	3	1	3	1	0	0	0
Mujer	19	Facultad de Ciencias Jurídicas	Soltero(a)	No	3	Sin empleo remunerado	4	5	5	5	3	0	1	1	1	0	1	1	1	1	1	2	1	1	1	1	0	1	1	1	1	0	2	2	0
Hombre	29	Facultad de Ciencias Jurídicas	Soltero(a)	No	0	Sin empleo remunerado	1	5	4	5	2	0	0	2	3	1	2	1	2	2	1	2	1	2	1	1	3	0	0	0	0	0	0	0	0
Mujer	21	Facultad de Ciencias Jurídicas	Soltero(a)	No	1	Sin empleo remunerado	5	5	5	4	3	1	1	2	2	1	1	1	2	2	3	2	0	1	1	0	0	0	2	0	2	0	0	2	2
Mujer	23	Facultad de Ciencias Jurídicas	Soltero(a)	No	2	Sin empleo remunerado	3	2	1	1	1	3	2	3	3	3	3	3	3	3	3	3	3	3	3	3	3	1	1	1	3	3	3	4	0
Hombre	20	Facultad de Ciencias Jurídicas	Soltero(a)	No	2	Sin empleo remunerado	4	3	4	3	7	1	0	0	0	0	0	1	0	0	1	0	0	0	0	0	0	0	0	0	0	0	0	0	0
Mujer	20	Facultad de Ciencias Jurídicas	Soltero(a)	No	9	Sin empleo remunerado	3	4	4	3	1	1	3	3	3	0	1	0	1	1	1	1	0	1	1	0	0	1	2	2	2	1	1	2	2
Hombre	21	Facultad de Ciencias Jurídicas	Soltero(a)	No	2	Sin empleo remunerado	6	7	7	5	4	0	1	1	1	0	0	0	2	0	1	2	1	0	1	0	0	0	3	0	0	0	0	2	1
Hombre	21	Facultad de Ciencias Económicas	Soltero(a)	No	2	Con empleo remunerado	5	4	5	4	4	2	1	1	2	2	2	1	2	2	1	2	1	3	1	1	2	0	0	0	2	0	0	1	1
Hombre	20	Facultad de Ciencias Jurídicas	Soltero(a)	No	0	Sin empleo remunerado	5	7	7	7	7	1	1	1	0	1	1	0	1	1	0	0	1	1	1	1	0	0	0	0	0	0	0	0	0
Mujer	19	Facultad de Ciencias Económicas	Soltero(a)	No	3	Sin empleo remunerado	5	7	6	4	3	1	1	1	1	1	3	1	3	2	3	3	3	3	3	1	2	3	4	2	1	1	2	4	4
Mujer	19	Facultad de Ciencias Jurídicas	Soltero(a)	No	3	Sin empleo remunerado	6	6	6	7	7	2	2	2	2	2	2	1	1	1	0	2	0	1	1	1	0	0	4	3	3	3	0	4	0
Mujer	18	Otra	Soltero(a)	No	3	Sin empleo remunerado	4	5	5	4	7	1	1	1	1	0	1	1	0	1	1	1	1	0	0	0	0	2	2	0	2	2	0	2	0
Hombre	22	Facultad de Ciencias Jurídicas	Soltero(a)	No	2	Con empleo remunerado	7	7	7	7	7	1	0	0	1	0	1	0	1	0	0	0	0	0	0	0	0	0	2	0	2	0	0	0	0
Hombre	23	Facultad de Ciencias Médicas	Soltero(a)	No	2	Sin empleo remunerado	3	6	4	4	5	1	2	2	2	1	3	1	1	2	2	0	2	0	0	1	2	1	2	3	3	1	3	1	3
Mujer	20	Facultad de Ciencias Sociales	Soltero(a)	No	3	Sin empleo remunerado	4	5	5	5	4	2	3	1	1	1	1	1	1	0	1	1	0	0	1	0	0	1	2	2	1	0	0	1	2
Mujer	21	Facultad de Ciencias Jurídicas	Soltero(a)	No	4	Sin empleo remunerado	4	4	4	4	4	1	1	2	2	2	2	1	0	1	2	2	1	1	2	1	0	1	2	1	3	0	0	3	3
Mujer	18	Facultad de Ciencias Médicas	Soltero(a)	No	4	Sin empleo remunerado	3	4	4	5	3	1	1	2	2	2	2	2	2	1	3	1	2	3	0	2	0	2	4	3	1	1	0	2	3
Hombre	24	Otra	Soltero(a)	No	2	Sin empleo remunerado	1	3	1	1	1	2	1	2	2	0	1	2	0	3	2	0	1	0	3	0	3	3	2	1	1	0	3	0	4
Mujer	24	Facultad de Ciencias Sociales	Soltero(a)	No	6	Sin empleo remunerado	4	4	4	4	2	3	2	3	2	2	3	2	2	2	1	2	1	1	3	1	0	0	0	0	1	0	0	2	2
Mujer	21	Otra	Soltero(a)	No	3	Con empleo remunerado	5	5	7	7	7	2	2	3	3	3	3	3	3	3	3	3	3	3	3	3	0	4	4	0	0	2	2	4	4
Mujer	19	Facultad de Ciencias Jurídicas	Soltero(a)	No	3	Sin empleo remunerado	4	4	4	5	4	3	3	3	3	3	2	0	2	1	3	3	3	1	3	3	0	4	4	3	4	4	4	4	4
Mujer	21	Facultad de Ciencias Económicas	Soltero(a)	No	0	Sin empleo remunerado	4	6	7	6	4	1	1	1	0	0	1	0	2	1	1	3	2	1	2	2	0	0	2	1	1	0	0	1	2
Hombre	19	Facultad de Ciencias Jurídicas	Soltero(a)	No	2	Sin empleo remunerado	6	4	5	4	7	2	0	1	1	2	0	1	0	1	3	1	2	1	0	3	1	3	1	1	4	0	1	2	2
Hombre	48	Facultad de Ciencias Jurídicas	Unión libre	Sí	6	Con empleo remunerado	1	1	7	6	3	1	1	1	1	1	1	3	1	1	1	1	2	1	1	1	0	1	2	2	1	1	0	1	1
Mujer	19	Facultad de Ciencias Económicas	Soltero(a)	No	2	Con empleo remunerado	2	4	2	1	1	3	3	3	3	3	3	3	2	2	3	3	3	3	3	2	0	0	1	1	3	0	0	4	3
Hombre	19	Facultad de Ciencias Jurídicas	Soltero(a)	No	2	Sin empleo remunerado	6	6	7	5	1	1	1	1	1	2	1	1	1	2	1	1	0	3	1	2	1	2	2	0	0	0	0	0	4
Mujer	33	Facultad de Ciencias Jurídicas	Soltero(a)	No	14	Con empleo remunerado	4	4	3	5	7	1	0	2	0	0	1	1	0	3	2	1	1	2	0	0	0	3	0	0	1	0	0	1	2
Mujer	20	Otra	Soltero(a)	No	5	Con empleo remunerado	2	3	1	1	1	1	1	2	1	1	1	0	1	3	2	3	3	3	2	1	3	0	0	0	3	0	0	3	3
Hombre	25	Otra	Soltero(a)	No	3	Sin empleo remunerado	3	3	2	2	1	1	2	3	3	1	2	2	2	3	1	2	1	2	2	1	1	0	2	1	0	0	0	3	2
Hombre	22	Facultad de Ciencias Jurídicas	Soltero(a)	No	2	Sin empleo remunerado	5	4	6	5	3	2	2	2	3	2	3	3	2	2	2	2	2	2	2	2	1	3	4	4	4	2	2	4	4
Hombre	20	Facultad de Ciencias Jurídicas	Soltero(a)	No	3	Sin empleo remunerado	4	6	6	4	4	2	2	3	3	3	3	1	1	0	2	3	0	0	2	2	0	1	2	2	4	0	0	2	3
Hombre	21	Facultad de Ciencias Económicas	Soltero(a)	No	2	Sin empleo remunerado	7	7	7	7	7	0	0	0	1	1	1	0	0	0	0	0	0	0	0	0	0	0	0	0	0	0	0	0	0
Mujer	24	Facultad de Ciencias Económicas	Unión libre	No	2	Sin empleo remunerado	4	4	4	5	4	1	1	1	1	0	1	1	1	1	2	1	1	0	0	0	0	1	1	1	1	0	1	1	1
Hombre	18	Facultad de Ciencias Jurídicas	Viudo(a)	No	1	Sin empleo remunerado	7	1	1	1	1	0	0	0	2	2	3	1	0	2	2	2	1	2	1	0	0	4	3	2	2	2	0	0	3
Hombre	48	Facultad de Ciencias Jurídicas	Casado(a)	Sí	3	Con empleo remunerado	3	3	3	3	3	1	1	2	1	1	1	1	1	1	1	1	1	1	1	1	0	2	2	2	1	1	0	1	3
Hombre	21	Facultad de Ciencias Económicas	Soltero(a)	No	2	Sin empleo remunerado	4	4	4	4	4	0	0	1	1	0	1	1	0	1	1	1	0	1	0	0	0	0	1	0	1	0	0	0	0
Mujer	23	Facultad de Ciencias Económicas	Soltero(a)	No	3	Con empleo remunerado	3	4	4	4	5	1	0	2	2	2	1	0	2	0	0	2	0	0	0	0	0	0	1	0	0	2	0	3	0
Hombre	23	Facultad de Ciencias Jurídicas	Soltero(a)	No	2	Sin empleo remunerado	6	5	6	4	3	1	2	2	3	3	2	2	1	3	3	3	3	0	1	3	0	0	3	2	3	0	0	4	0
Hombre	18	Facultad de Ciencias Médicas	Soltero(a)	No	4	Sin empleo remunerado	5	5	3	4	3	1	2	1	1	1	0	1	1	1	1	1	0	2	1	0	1	0	1	0	0	0	0	1	2
Mujer	30	Facultad de Ciencias Sociales	Casado(a)	Sí	7	Con empleo remunerado	7	7	7	6	6	0	0	0	0	0	1	0	0	0	0	0	0	0	0	0	0	0	1	0	0	0	0	0	0
Hombre	28	Facultad de Ciencias Económicas	Casado(a)	Sí	2	Con empleo remunerado	6	5	6	6	6	2	2	2	2	0	3	0	0	0	0	2	0	3	0	0	0	2	0	0	0	0	0	0	0
Hombre	20	Facultad de Ciencias Jurídicas	Soltero(a)	No	2	Sin empleo remunerado	5	5	6	5	4	1	0	0	0	0	0	0	0	0	0	0	0	0	0	0	0	0	0	1	0	0	0	1	0
Mujer	25	Facultad de Ciencias Jurídicas	Soltero(a)	No	2	Con empleo remunerado	3	1	1	2	2	1	1	2	2	2	3	1	2	2	3	2	3	3	3	2	2	3	0	3	2	0	0	4	2
Mujer	19	Facultad de Ciencias Jurídicas	Soltero(a)	No	2	Sin empleo remunerado	4	7	4	5	4	3	3	3	3	3	1	3	1	1	1	2	1	1	1	0	0	0	2	0	0	1	2	4	2
Hombre	18	Facultad de Ciencias Jurídicas	Soltero(a)	No	2	Sin empleo remunerado	5	7	7	7	7	2	2	3	2	2	2	2	1	3	2	1	2	3	3	2	2	1	1	2	3	3	3	2	2
Hombre	23	Otra	Soltero(a)	No	2	Con empleo remunerado	2	2	1	4	1	3	3	1	2	0	1	2	1	2	0	1	2	2	1	1	2	4	2	2	1	2	1	3	4
Mujer	19	Facultad de Ciencias Jurídicas	Soltero(a)	No	3	Sin empleo remunerado	7	7	7	7	5	3	1	3	3	3	2	1	3	2	3	3	3	1	3	2	0	0	3	3	4	0	1	3	4
Mujer	21	Facultad de Ciencias Sociales	Soltero(a)	No	0	Sin empleo remunerado	5	7	5	6	6	0	1	1	1	2	2	0	1	1	0	1	0	0	0	0	0	0	1	0	2	0	0	1	0
Mujer	23	Facultad de Ingeniería	Unión libre	Sí	1	Con empleo remunerado	6	7	5	4	5	1	3	3	3	3	1	0	1	1	0	2	1	1	0	1	0	2	4	1	3	3	3	4	0
Mujer	22	Facultad de Ciencias Económicas	Soltero(a)	No	3	Con empleo remunerado	6	7	7	5	3	2	2	2	2	2	2	2	2	2	2	2	2	2	2	2	2	1	4	3	4	4	0	3	2
Mujer	20	Facultad de Humanidades y Artes	Soltero(a)	No	1	Sin empleo remunerado	4	6	4	5	4	1	1	2	1	0	3	2	1	2	3	2	2	3	3	3	1	2	2	2	4	2	2	2	4
Mujer	20	Facultad de Humanidades y Artes	Soltero(a)	No	2	Con empleo remunerado	5	5	5	6	4	1	1	2	2	2	1	3	1	1	1	2	2	2	2	1	0	2	2	0	1	0	0	3	2
Mujer	21	Facultad de Humanidades y Artes	Soltero(a)	No	2	Con empleo remunerado	6	7	6	7	5	1	0	0	0	0	2	1	0	0	0	0	0	0	0	0	0	1	3	0	0	0	0	0	0
Hombre	24	Facultad de Ingeniería	Soltero(a)	No	1	Con empleo remunerado	3	6	7	7	3	1	2	2	2	3	1	3	2	0	1	1	2	3	2	1	1	1	3	3	1	0	0	2	3
Hombre	27	Facultad de Ciencias Médicas	Soltero(a)	No	1	Con empleo remunerado	6	7	3	3	7	0	1	1	1	0	0	0	1	0	1	0	0	0	0	0	0	0	3	1	0	0	0	0	2
Hombre	22	Facultad de Ciencias Económicas	Soltero(a)	No	1	Con empleo remunerado	4	5	5	4	3	2	1	2	2	2	1	1	2	0	0	2	0	1	1	0	0	0	3	0	1	0	0	3	0
Hombre	22	Facultad de Ciencias Médicas	Soltero(a)	No	0	Sin empleo remunerado	5	5	5	5	5	2	2	2	2	2	1	1	1	1	1	1	2	1	1	1	1	0	3	0	3	3	2	4	4
Mujer	22	Facultad de Ciencias Médicas	Soltero(a)	No	2	Sin empleo remunerado	5	5	6	5	5	2	2	2	2	2	2	2	1	1	2	1	1	1	1	2	2	0	4	4	2	3	0	4	2
Mujer	19	Facultad de Ciencias Médicas	Soltero(a)	No	4	Sin empleo remunerado	5	6	5	6	5	2	2	2	2	2	0	1	1	1	1	1	1	1	1	1	1	2	1	1	1	1	1	2	1
Mujer	21	Facultad de Ingeniería	Soltero(a)	No	1	Con empleo remunerado	5	6	7	5	5	2	2	3	3	3	3	3	1	1	2	3	2	2	2	2	2	4	4	0	4	0	3	4	4
Mujer	18	Facultad de Ciencias Sociales	Soltero(a)	No	0	Con empleo remunerado	4	7	5	7	7	3	2	3	2	1	2	3	2	3	2	2	2	3	3	0	1	3	3	1	3	0	2	3	3
Hombre	23	Facultad de Ingeniería	Soltero(a)	No	2	Sin empleo remunerado	5	6	6	5	3	0	0	1	0	0	2	0	1	0	1	2	2	0	1	0	0	0	2	0	0	0	0	3	3
Mujer	29	Facultad de Ingeniería	Casado(a)	Sí	1	Sin empleo remunerado	3	5	5	5	5	1	1	1	1	1	1	1	1	1	1	1	1	0	1	1	0	0	0	1	2	0	1	1	1
Mujer	23	Facultad de Ciencias Médicas	Soltero(a)	No	2	Sin empleo remunerado	5	5	6	5	7	1	1	1	1	1	1	1	1	1	1	1	1	1	1	0	0	3	3	3	3	3	2	2	3
Mujer	25	Facultad de Ciencias Médicas	Soltero(a)	No	2	Sin empleo remunerado	4	4	4	4	3	2	2	2	2	1	2	3	2	2	2	2	1	2	2	1	1	0	3	2	2	1	1	3	2
Mujer	20	Facultad de Ciencias Jurídicas	Soltero(a)	No	1	Sin empleo remunerado	2	1	5	4	4	1	1	1	2	2	2	2	2	2	2	2	2	2	2	2	2	2	3	2	3	2	3	3	2
Mujer	22	Facultad de Ciencias Jurídicas	Soltero(a)	No	1	Sin empleo remunerado	4	4	5	5	1	3	3	3	3	3	3	3	2	2	3	3	3	2	3	2	2	3	2	3	4	2	1	4	4
Hombre	20	Facultad de Ciencias Jurídicas	Soltero(a)	No	0	Sin empleo remunerado	4	3	4	4	1	3	3	3	2	3	2	0	2	2	3	1	2	2	2	0	2	4	4	0	2	0	0	0	4
Mujer	21	Facultad de Ciencias Jurídicas	Soltero(a)	No	4	Sin empleo remunerado	6	6	6	6	7	1	1	1	0	0	1	1	1	0	0	1	1	0	1	1	0	0	0	0	0	0	0	1	0
Hombre	23	Facultad de Ciencias Jurídicas	Soltero(a)	No	2	Sin empleo remunerado	4	7	4	4	7	0	0	2	2	0	1	3	2	3	2	2	0	2	1	1	1	2	0	0	0	0	0	0	0
Mujer	22	Facultad de Ciencias Jurídicas	Soltero(a)	No	3	Sin empleo remunerado	4	4	4	4	3	2	1	2	1	1	2	2	2	2	2	2	1	2	1	2	1	2	3	3	3	3	2	3	2
Mujer	27	Facultad de Ciencias Jurídicas	Soltero(a)	Sí	3	Sin empleo remunerado	5	5	4	4	2	1	1	1	1	1	1	1	2	2	2	2	2	0	2	2	1	2	2	2	2	3	3	1	3
Mujer	20	Facultad de Ciencias Económicas	Soltero(a)	No	2	Sin empleo remunerado	6	6	6	6	6	1	0	0	0	0	1	0	1	0	1	1	0	0	0	0	0	0	0	0	0	0	0	3	2
Hombre	21	Facultad de Ciencias Jurídicas	Soltero(a)	No	0	Sin empleo remunerado	4	6	5	4	4	1	1	1	1	0	1	1	1	1	1	2	1	1	0	0	0	0	1	0	2	2	1	1	0
Hombre	21	Facultad de Ciencias Jurídicas	Soltero(a)	No	1	Sin empleo remunerado	3	1	1	5	4	2	3	3	3	3	3	3	3	3	3	3	3	3	3	3	3	2	3	3	2	3	3	3	3
Mujer	21	Facultad de Ciencias Jurídicas	Unión libre	Sí	0	Sin empleo remunerado	4	5	6	7	3	1	1	2	3	3	1	0	2	1	1	3	2	0	1	1	1	1	1	1	3	0	1	3	3
Mujer	21	Facultad de Ciencias Jurídicas	Soltero(a)	No	0	Sin empleo remunerado	5	5	4	5	7	3	3	3	3	3	2	3	2	2	3	3	1	3	1	2	3	0	3	4	4	3	2	4	4
Mujer	24	Facultad de Ciencias Jurídicas	Soltero(a)	No	0	Sin empleo remunerado	4	4	1	2	3	3	1	2	1	1	2	0	3	3	1	3	1	3	1	0	2	0	4	1	4	0	0	3	0
Hombre	23	Facultad de Ciencias Jurídicas	Soltero(a)	No	2	Sin empleo remunerado	4	5	6	4	3	1	0	2	1	1	2	2	1	2	2	2	2	1	3	2	2	1	2	0	1	2	0	3	4
Hombre	24	Facultad de Ciencias Jurídicas	Soltero(a)	No	1	Sin empleo remunerado	4	4	4	3	2	2	1	1	2	2	2	2	2	2	2	2	2	2	2	2	0	0	4	0	1	1	0	3	3
Mujer	52	Facultad de Ciencias Sociales	Casado(a)	Sí	4	Con empleo remunerado	5	5	6	6	5	0	0	0	0	0	0	0	0	0	0	1	0	0	0	0	0	0	1	0	1	0	0	1	0
Hombre	39	Facultad de Ciencias Jurídicas	Casado(a)	Sí	5	Con empleo remunerado	6	6	5	6	7	2	0	1	1	1	1	1	0	0	0	3	0	0	0	0	0	3	3	1	3	1	1	3	2
Mujer	20	Facultad de Ciencias Jurídicas	Soltero(a)	No	3	Sin empleo remunerado	3	6	5	5	1	1	0	0	0	1	1	0	1	1	3	3	2	2	3	0	1	0	1	1	1	3	0	3	2
Mujer	22	Facultad de Ciencias Jurídicas	Soltero(a)	Sí	1	Sin empleo remunerado	4	4	3	5	3	3	3	2	2	3	3	3	2	3	3	3	3	3	2	2	3	3	3	3	3	2	1	3	3
Mujer	21	Facultad de Ciencias Jurídicas	Soltero(a)	No	1	Sin empleo remunerado	1	5	1	1	1	3	3	3	3	3	2	3	3	3	1	1	3	3	3	3	3	0	4	4	4	4	4	4	4
Hombre	25	Facultad de Ciencias Jurídicas	Soltero(a)	No	1	Con empleo remunerado	5	6	6	6	7	0	0	0	0	0	0	0	0	0	0	0	0	0	1	0	0	0	0	0	0	0	0	0	0
Mujer	22	Facultad de Ciencias Jurídicas	Soltero(a)	No	5	Sin empleo remunerado	5	4	4	6	6	1	1	2	1	0	2	3	1	1	2	2	1	1	0	0	1	0	1	0	2	0	0	0	2
Mujer	20	Facultad de Ciencias Jurídicas	Soltero(a)	No	2	Sin empleo remunerado	5	7	7	4	6	2	1	2	1	1	1	1	1	2	2	2	2	2	0	1	2	2	3	2	2	1	0	1	0
Mujer	27	Facultad de Ciencias Jurídicas	Soltero(a)	Sí	2	Sin empleo remunerado	1	2	2	3	1	3	3	3	3	3	2	3	2	3	3	3	3	3	3	3	3	4	3	4	4	4	3	3	2
Hombre	20	Facultad de Ciencias Jurídicas	Soltero(a)	No	0	Sin empleo remunerado	3	3	4	3	1	3	3	3	3	2	2	0	1	1	3	1	2	2	3	0	2	4	4	0	2	0	0	1	4
Mujer	21	Facultad de Ciencias Jurídicas	Soltero(a)	No	2	Sin empleo remunerado	4	7	6	7	4	2	2	3	1	2	3	3	2	3	3	3	3	2	1	0	2	4	0	2	3	3	3	4	1
Mujer	20	Facultad de Ciencias Jurídicas	Casado(a)	No	1	Con empleo remunerado	6	6	6	7	7	2	3	3	2	1	3	3	2	2	2	3	1	0	0	0	1	0	3	2	2	1	2	3	2
Mujer	20	Facultad de Ciencias Jurídicas	Soltero(a)	No	1	Sin empleo remunerado	4	5	4	4	5	1	1	1	2	1	0	3	1	1	3	2	2	1	1	2	0	2	3	2	3	4	3	3	4
Hombre	24	Facultad de Ciencias Jurídicas	Soltero(a)	No	3	Sin empleo remunerado	4	3	5	5	5	2	1	2	2	2	2	2	2	2	2	2	2	1	1	1	0	0	1	1	2	0	0	1	1
Mujer	22	Facultad de Ciencias Jurídicas	Soltero(a)	No	4	Sin empleo remunerado	4	4	4	3	4	1	2	1	1	1	1	1	2	2	2	3	2	1	1	1	0	1	1	1	1	1	2	3	3
Mujer	20	Facultad de Ciencias Jurídicas	Soltero(a)	No	5	Sin empleo remunerado	4	6	5	4	1	1	1	1	0	0	1	0	3	3	3	2	3	0	3	0	0	0	1	2	4	0	0	2	3
Mujer	19	Facultad de Ciencias Sociales	Soltero(a)	No	2	Sin empleo remunerado	6	7	7	7	6	0	2	1	0	0	0	1	0	1	1	1	0	0	0	0	0	0	0	0	1	0	0	0	0
Hombre	20	Facultad de Ciencias Jurídicas	Soltero(a)	No	2	Sin empleo remunerado	5	6	5	4	4	0	1	1	1	1	1	1	1	0	3	1	0	0	0	1	0	2	0	0	1	0	0	0	4
Mujer	21	Facultad de Ciencias Sociales	Soltero(a)	No	1	Sin empleo remunerado	1	3	1	6	4	3	3	3	3	3	3	1	3	3	3	3	3	3	1	1	3	2	4	1	1	0	4	4	4
Mujer	24	Facultad de Ciencias Jurídicas	Unión libre	No	3	Sin empleo remunerado	4	2	3	5	4	2	2	2	2	2	3	2	1	0	2	0	1	2	2	2	1	2	4	4	2	1	4	4	3
Hombre	25	Facultad de Ciencias Jurídicas	Soltero(a)	No	5	Con empleo remunerado	1	5	5	3	3	1	0	2	1	2	0	3	0	3	1	1	3	1	1	3	1	0	2	2	3	3	2	1	3
Hombre	20	Facultad de Ciencias Jurídicas	Soltero(a)	No	5	Sin empleo remunerado	6	5	5	6	6	3	2	2	3	3	2	2	1	3	1	2	3	3	3	3	0	4	4	3	2	3	3	4	2
Hombre	21	Facultad de Ciencias Jurídicas	Soltero(a)	No	0	Sin empleo remunerado	5	5	6	6	6	1	1	1	2	1	1	1	1	3	3	3	3	1	3	2	0	4	4	3	3	4	4	4	4
Mujer	21	Facultad de Ciencias Jurídicas	Soltero(a)	No	3	Sin empleo remunerado	4	5	5	5	2	3	2	2	3	2	3	1	2	3	3	3	1	2	2	0	0	0	2	3	2	0	1	2	3
Hombre	22	Facultad de Ciencias Jurídicas	Soltero(a)	No	1	Con empleo remunerado	4	6	6	6	3	2	2	2	2	2	2	2	2	2	2	2	2	2	2	2	2	2	1	2	2	2	2	2	2
Mujer	20	Facultad de Ciencias Jurídicas	Soltero(a)	No	1	Sin empleo remunerado	4	5	4	3	5	2	2	3	3	1	2	2	2	2	1	3	3	3	1	0	0	1	2	1	3	2	0	3	1
Hombre	21	Facultad de Ciencias Jurídicas	Soltero(a)	No	3	Con empleo remunerado	6	5	6	5	5	0	0	1	2	1	2	0	0	2	1	1	1	0	0	0	0	1	2	0	0	0	1	1	1
Hombre	21	Facultad de Ciencias Jurídicas	Soltero(a)	No	0	Sin empleo remunerado	5	6	4	5	2	2	1	2	2	2	2	0	3	3	3	3	0	2	2	2	0	2	3	3	2	1	2	3	4
Mujer	21	Facultad de Ciencias Jurídicas	Soltero(a)	No	1	Sin empleo remunerado	4	6	5	3	4	3	3	3	3	3	3	3	2	1	2	1	3	2	0	0	1	2	2	0	1	3	0	1	2
Hombre	21	Facultad de Ciencias Jurídicas	Soltero(a)	No	1	Sin empleo remunerado	7	5	7	7	5	0	0	0	0	0	0	0	0	1	0	1	0	0	0	0	0	2	1	0	0	0	0	1	0
Mujer	23	Facultad de Ciencias Sociales	Soltero(a)	No	5	Sin empleo remunerado	4	1	2	2	4	1	1	1	1	1	1	2	1	2	1	1	1	1	3	1	1	2	2	2	2	1	1	2	2
Mujer	20	Facultad de Ciencias Jurídicas	Soltero(a)	No	1	Sin empleo remunerado	4	6	4	4	7	3	3	3	3	3	2	3	1	2	3	3	3	3	3	1	0	2	4	0	4	4	2	4	1
Mujer	19	Facultad de Ciencias Jurídicas	Soltero(a)	No	1	Sin empleo remunerado	5	3	5	5	3	2	1	2	2	2	3	3	1	1	3	3	3	3	3	2	1	3	3	2	3	0	3	4	4
Hombre	38	Facultad de Ciencias Económicas	Soltero(a)	No	3	Con empleo remunerado	6	7	7	5	3	0	0	2	2	1	1	3	0	0	2	2	2	1	2	3	0	0	0	1	0	0	0	0	3
Mujer	31	Facultad de Ciencias Sociales	Soltero(a)	No	7	Con empleo remunerado	6	6	7	6	7	0	0	1	0	0	1	0	0	0	0	0	0	1	1	0	1	0	0	0	0	0	0	0	0
Mujer	33	Facultad de Ciencias Económicas	Casado(a)	Sí	2	Con empleo remunerado	7	4	7	5	1	0	0	0	0	0	0	0	1	0	0	1	1	1	1	1	1	0	0	0	0	0	0	0	0
Hombre	23	Facultad de Ciencias Jurídicas	Soltero(a)	No	1	Sin empleo remunerado	5	6	4	1	7	1	1	2	2	1	0	2	0	0	0	2	2	0	0	0	0	1	2	1	3	0	1	0	0
Hombre	20	Facultad de Ingeniería	Soltero(a)	No	1	Sin empleo remunerado	6	7	6	7	7	1	0	2	0	0	1	0	0	0	2	2	2	0	0	0	0	3	3	0	0	0	0	3	1
Hombre	23	Facultad de Ciencias Jurídicas	Soltero(a)	No	0	Sin empleo remunerado	7	6	7	7	7	0	0	1	0	0	0	0	0	1	1	0	0	0	0	0	0	1	1	0	3	0	0	0	0
Mujer	21	Facultad de Ciencias Jurídicas	Soltero(a)	No	3	Sin empleo remunerado	4	5	6	3	2	1	1	1	1	1	1	1	1	1	1	1	1	1	1	1	1	0	3	2	1	0	3	3	3
Hombre	26	Facultad de Humanidades y Artes	Soltero(a)	Sí	1	Sin empleo remunerado	4	4	6	5	7	1	1	2	1	1	1	0	0	0	0	1	0	0	0	0	0	0	1	1	2	0	0	0	1
Hombre	18	Facultad de Ciencias Médicas	Soltero(a)	No	1	Sin empleo remunerado	1	2	1	2	1	1	1	1	1	1	2	1	2	3	1	0	0	3	3	0	3	0	0	2	3	0	1	0	4
Hombre	20	Facultad de Ingeniería	Soltero(a)	No	1	Sin empleo remunerado	3	6	4	5	7	3	3	3	3	3	3	3	0	3	2	3	1	3	0	1	0	1	1	1	3	3	2	3	2
Hombre	19	Otra	Soltero(a)	No	2	Sin empleo remunerado	6	6	6	4	2	1	1	1	2	0	1	0	1	1	2	2	0	0	2	0	0	2	2	2	3	2	2	3	1
Mujer	22	Facultad de Ciencias Económicas	Soltero(a)	No	2	Sin empleo remunerado	4	4	4	5	2	3	1	1	1	0	3	0	1	2	2	3	3	0	0	3	0	2	4	3	4	4	4	4	2
Mujer	23	Otra	Soltero(a)	No	7	Sin empleo remunerado	7	6	7	5	6	2	2	3	2	3	3	2	3	3	3	3	3	3	3	2	2	3	4	4	3	4	2	4	1
Hombre	21	Facultad de Ingeniería	Soltero(a)	No	4	Sin empleo remunerado	3	5	4	3	3	1	1	2	1	0	1	0	1	1	0	1	0	1	0	0	0	1	1	1	0	0	0	2	1
Mujer	23	Facultad de Humanidades y Artes	Soltero(a)	No	2	Sin empleo remunerado	3	5	5	5	6	2	1	1	1	1	1	1	0	0	0	1	0	0	2	1	0	0	2	2	0	0	2	4	2
Mujer	22	Facultad de Ciencias Económicas	Soltero(a)	No	3	Sin empleo remunerado	3	2	3	4	2	1	0	1	0	0	0	0	3	1	1	1	1	2	1	0	0	1	3	0	2	2	0	4	2
Hombre	26	Facultad de Ciencias Jurídicas	Unión libre	Sí	2	Sin empleo remunerado	3	4	5	7	7	1	1	1	1	0	1	0	0	1	0	1	0	0	0	0	0	0	0	1	0	0	0	1	0
Hombre	23	Facultad de Ciencias Jurídicas	Soltero(a)	No	1	Sin empleo remunerado	6	7	7	6	6	0	0	0	0	0	0	0	0	0	0	0	0	0	0	0	0	0	0	0	0	0	0	0	0
Hombre	20	Facultad de Ingeniería	Soltero(a)	No	4	Sin empleo remunerado	5	6	6	5	6	1	1	0	0	0	0	0	1	0	2	1	1	0	0	0	0	1	0	0	0	1	0	3	0
Mujer	24	Facultad de Ciencias Jurídicas	Soltero(a)	Sí	4	Sin empleo remunerado	3	3	4	3	1	1	1	1	1	1	1	1	2	1	1	2	1	3	3	1	2	1	4	1	4	1	0	4	1
Hombre	22	Facultad de Ingeniería	Soltero(a)	No	1	Sin empleo remunerado	1	3	2	1	1	3	3	3	3	3	3	3	3	3	3	3	3	3	3	3	3	3	2	1	1	1	1	4	4
Mujer	24	Facultad de Humanidades y Artes	Soltero(a)	No	1	Sin empleo remunerado	2	4	2	2	1	3	3	3	2	2	2	2	3	2	2	3	1	2	3	1	1	2	3	1	4	3	1	3	3
Mujer	18	Facultad de Ciencias Económicas	Soltero(a)	No	0	Sin empleo remunerado	4	5	7	4	4	0	1	1	1	1	2	0	3	1	2	2	1	0	1	0	0	1	2	1	2	0	0	1	3
Hombre	23	Otra	Soltero(a)	No	0	Sin empleo remunerado	7	1	1	1	1	3	0	2	0	3	3	0	3	3	0	3	0	0	3	3	3	0	3	0	2	0	0	3	0
Mujer	22	Facultad de Ciencias Médicas	Soltero(a)	No	5	Sin empleo remunerado	6	6	7	5	6	3	1	2	1	3	2	2	0	1	0	2	3	1	1	3	0	2	3	1	2	0	1	4	0
Mujer	21	Facultad de Ciencias Jurídicas	Soltero(a)	No	2	Sin empleo remunerado	5	6	6	6	6	1	2	1	1	0	1	1	1	0	1	2	1	0	1	0	0	2	2	1	3	0	1	2	2
Mujer	22	Otra	Soltero(a)	No	2	Sin empleo remunerado	6	6	6	5	5	1	1	1	1	1	1	1	1	0	0	1	1	1	1	1	0	0	1	0	1	0	2	2	0
Mujer	21	Otra	Soltero(a)	No	3	Sin empleo remunerado	4	5	6	4	4	0	2	0	0	0	0	0	1	1	1	1	1	1	1	1	1	0	1	1	1	1	1	1	1
Hombre	21	Facultad de Ciencias Económicas	Soltero(a)	No	4	Sin empleo remunerado	1	5	2	2	2	1	1	1	0	1	2	1	3	2	2	2	2	2	1	1	0	4	1	1	0	0	2	3	3
Mujer	27	Facultad de Ciencias Sociales	Soltero(a)	No	3	Con empleo remunerado	6	6	6	7	6	0	0	1	2	1	0	0	1	0	0	2	0	0	0	0	0	4	2	1	1	0	0	1	0
Mujer	23	Facultad de Ciencias Jurídicas	Soltero(a)	No	1	Sin empleo remunerado	5	6	7	4	6	2	2	1	2	0	1	0	0	1	1	2	3	2	2	0	0	0	3	1	2	0	0	1	0
Mujer	50	Facultad de Ciencias Jurídicas	Casado(a)	Sí	8	Con empleo remunerado	5	6	6	6	5	2	3	2	2	1	1	1	1	1	1	2	2	1	2	2	0	3	0	3	1	1	1	2	0
Hombre	23	Otra	Soltero(a)	No	1	Sin empleo remunerado	4	6	2	2	3	1	1	1	2	1	0	0	1	1	0	0	1	1	0	0	0	0	0	0	2	0	0	1	0
Hombre	21	Facultad de Ingeniería	Soltero(a)	No	1	Sin empleo remunerado	5	7	6	6	5	2	2	2	2	2	2	2	0	1	2	2	0	0	0	0	0	0	1	0	1	0	0	1	1
Mujer	22	Facultad de Ciencias Médicas	Soltero(a)	No	3	Sin empleo remunerado	5	5	6	6	7	3	2	3	3	2	1	1	0	0	1	2	2	1	2	3	0	3	2	1	2	3	1	3	0
Hombre	24	Facultad de Ingeniería	Soltero(a)	No	3	Sin empleo remunerado	1	4	2	3	1	2	2	2	2	2	0	2	2	3	2	2	2	3	3	2	2	3	3	3	3	3	0	3	3
Hombre	24	Otra	Soltero(a)	No	5	Con empleo remunerado	7	5	7	5	7	2	1	1	1	1	0	2	2	2	3	2	1	0	0	0	2	0	0	2	0	0	0	3	4
Hombre	21	Facultad de Ciencias Económicas	Soltero(a)	No	2	Sin empleo remunerado	4	4	5	5	4	2	2	2	2	2	2	2	2	2	2	2	2	2	2	2	3	3	2	1	3	1	3	1	4
Mujer	20	Facultad de Ciencias Jurídicas	Soltero(a)	No	5	Sin empleo remunerado	4	7	7	6	4	1	1	1	1	1	1	1	0	0	1	1	1	1	1	0	0	2	1	0	1	0	1	1	0
Hombre	23	Facultad de Ciencias Jurídicas	Soltero(a)	No	2	Sin empleo remunerado	5	5	3	3	5	1	1	1	1	1	1	0	0	0	1	1	0	0	0	1	0	2	0	0	0	0	0	1	1
Mujer	20	Facultad de Ciencias Médicas	Soltero(a)	No	1	Sin empleo remunerado	5	4	4	7	6	2	1	2	2	0	2	3	1	2	0	2	0	0	0	1	1	0	4	4	2	0	0	3	0
Hombre	19	Facultad de Ciencias Sociales	Soltero(a)	No	3	Sin empleo remunerado	3	4	4	4	5	2	2	2	2	2	3	2	1	1	3	2	2	3	2	1	2	2	3	3	4	2	2	3	4
Mujer	20	Facultad de Ciencias Sociales	Soltero(a)	No	1	Sin empleo remunerado	3	5	5	5	3	2	2	2	2	1	1	3	1	1	1	2	2	2	2	0	0	3	3	3	3	3	3	3	3
Mujer	21	Facultad de Ciencias Médicas	Soltero(a)	No	3	Con empleo remunerado	5	5	5	5	5	2	2	2	2	2	2	2	1	1	1	1	1	1	1	1	2	0	2	2	2	0	0	4	4
Mujer	21	Facultad de Ciencias Jurídicas	Soltero(a)	No	1	Sin empleo remunerado	3	4	4	5	2	3	3	3	3	2	3	2	2	3	2	3	2	1	2	2	0	2	1	3	3	2	3	4	3
Mujer	23	Facultad de Ciencias Sociales	Unión libre	Sí	2	Sin empleo remunerado	4	4	4	4	2	3	3	3	3	3	3	3	3	3	3	3	3	3	3	3	3	4	4	4	4	3	0	4	4
Mujer	30	Facultad de Ciencias Sociales	Soltero(a)	Sí	1	Con empleo remunerado	5	5	5	6	5	1	1	1	2	1	2	2	1	1	0	1	1	1	1	1	1	1	1	2	2	2	0	2	0
Hombre	22	Facultad de Ingeniería	Soltero(a)	No	1	Sin empleo remunerado	5	5	5	5	5	0	0	0	0	0	0	0	1	0	0	1	0	0	1	0	0	2	1	1	1	0	0	0	0
Mujer	20	Facultad de Ciencias Sociales	Soltero(a)	No	2	Sin empleo remunerado	1	3	1	1	1	3	3	3	3	2	2	2	3	3	3	3	3	3	2	1	2	3	2	0	1	1	2	4	4
Mujer	22	Facultad de Ciencias Jurídicas	Soltero(a)	No	3	Sin empleo remunerado	5	5	2	6	1	3	3	1	2	1	1	2	2	1	2	3	2	2	2	0	3	3	1	2	1	1	2	1	3
Mujer	21	Facultad de Ciencias Jurídicas	Soltero(a)	No	3	Sin empleo remunerado	1	1	1	1	1	1	1	2	3	1	3	3	1	2	2	1	3	2	1	0	0	0	0	0	4	4	4	4	4
Mujer	20	Facultad de Ciencias Sociales	Soltero(a)	No	0	Con empleo remunerado	4	5	3	6	2	2	2	2	1	0	3	2	2	1	3	3	0	2	0	0	1	2	2	0	2	0	3	3	2
Hombre	21	Otra	Soltero(a)	No	0	Sin empleo remunerado	3	3	2	5	6	1	1	1	3	2	2	2	3	3	3	1	2	2	2	1	2	3	1	0	0	0	0	2	4
Hombre	24	Facultad de Ciencias Jurídicas	Soltero(a)	No	3	Sin empleo remunerado	5	5	6	5	4	1	1	2	2	1	1	0	1	2	2	2	2	1	2	1	1	2	2	1	3	2	2	2	2
Hombre	21	Facultad de Ingeniería	Unión libre	No	2	Sin empleo remunerado	4	4	4	1	1	1	2	1	3	3	3	3	3	3	3	3	2	1	3	1	0	0	4	0	3	2	0	4	4
Mujer	35	Facultad de Ciencias Económicas	Casado(a)	Sí	5	Sin empleo remunerado	4	5	3	7	2	3	3	3	3	2	1	2	0	3	1	2	1	3	1	1	0	0	2	1	0	2	0	2	0
Mujer	32	Facultad de Ciencias Sociales	Soltero(a)	No	6	Sin empleo remunerado	5	5	5	5	4	1	1	1	1	1	1	2	1	1	1	1	1	1	1	1	1	1	3	2	1	2	2	2	3
Hombre	30	Facultad de Ingeniería	Soltero(a)	No	2	Sin empleo remunerado	4	3	4	6	3	3	3	3	3	2	3	0	0	3	3	1	0	3	2	3	3	4	4	0	2	0	2	3	3
Hombre	22	Facultad de Ingeniería	Soltero(a)	No	1	Sin empleo remunerado	4	4	4	4	4	1	2	0	2	2	1	1	1	1	2	2	2	3	2	2	1	2	2	1	2	3	3	2	3
Mujer	19	Facultad de Ciencias Sociales	Soltero(a)	No	1	Sin empleo remunerado	5	6	5	4	3	2	1	1	1	0	1	1	0	1	1	1	1	0	0	0	0	1	3	1	1	0	1	2	2
Hombre	25	Facultad de Ciencias Jurídicas	Soltero(a)	Sí	2	Con empleo remunerado	4	4	4	4	4	2	3	3	1	2	2	2	2	1	2	1	3	3	1	2	2	3	2	0	0	0	1	3	4
Mujer	27	Facultad de Ciencias Económicas	Soltero(a)	Sí	1	Con empleo remunerado	4	6	3	6	4	2	2	1	2	1	2	1	2	1	2	3	1	2	1	2	2	2	2	3	2	3	3	1	2
Mujer	24	Facultad de Ciencias Económicas	Soltero(a)	No	1	Sin empleo remunerado	3	3	3	3	3	1	3	3	3	2	3	3	3	3	3	3	3	3	3	3	3	1	2	1	3	4	2	3	2
Mujer	25	Otra	Soltero(a)	Sí	3	Sin empleo remunerado	3	4	4	3	4	3	3	3	3	3	3	2	1	3	3	3	3	3	3	3	3	2	3	3	4	3	3	3	4
Hombre	64	Facultad de Ciencias Jurídicas	Soltero(a)	No	2	Sin empleo remunerado	5	5	5	5	5	3	3	2	0	0	3	0	0	0	3	3	0	0	0	0	0	2	0	2	0	0	3	2	3
Hombre	21	Facultad de Ciencias Económicas	Soltero(a)	No	4	Con empleo remunerado	4	3	4	5	2	0	1	2	1	0	0	0	1	1	0	2	1	1	1	0	0	0	1	1	1	1	1	1	0
Mujer	26	Facultad de Humanidades y Artes	Casado(a)	No	3	Con empleo remunerado	4	6	7	7	7	2	3	3	3	1	3	3	1	3	1	2	3	1	1	0	3	2	3	3	3	0	2	2	2
Mujer	23	Facultad de Ciencias Médicas	Soltero(a)	No	2	Sin empleo remunerado	6	6	6	7	6	3	2	3	3	2	1	2	1	2	3	2	2	1	1	1	0	2	2	2	4	3	3	2	3
Mujer	24	Facultad de Ingeniería	Casado(a)	No	1	Con empleo remunerado	4	3	3	2	4	3	3	3	3	3	3	3	3	3	3	2	3	3	3	2	3	1	2	4	2	4	2	4	4
Mujer	23	Facultad de Ciencias Médicas	Soltero(a)	No	3	Sin empleo remunerado	6	6	7	7	7	0	0	0	1	0	1	2	0	0	0	2	1	0	0	0	0	1	3	3	3	2	2	1	1
Mujer	19	Otra	Soltero(a)	No	3	Sin empleo remunerado	5	6	4	7	5	3	1	2	3	3	3	3	3	3	2	3	2	3	3	2	2	0	2	3	2	2	2	3	4
Mujer	22	Facultad de Ciencias Económicas	Soltero(a)	No	7	Sin empleo remunerado	1	3	3	2	1	3	3	3	3	1	1	2	1	1	1	1	1	1	3	0	1	0	4	0	2	3	1	3	4
Mujer	21	Facultad de Ciencias Jurídicas	Soltero(a)	No	2	Sin empleo remunerado	4	4	5	5	3	2	2	2	2	1	3	2	2	3	3	3	3	1	1	1	3	4	4	3	4	2	2	4	4
Mujer	22	Otra	Soltero(a)	No	3	Sin empleo remunerado	4	3	3	2	1	1	3	3	2	3	2	2	3	3	3	2	3	3	1	2	2	1	3	1	3	2	1	3	4
Mujer	25	Facultad de Ciencias Económicas	Soltero(a)	No	2	Con empleo remunerado	4	4	3	4	1	3	3	3	3	3	3	0	3	3	3	3	0	3	3	3	1	1	2	1	3	1	0	4	4
Hombre	20	Otra	Soltero(a)	No	1	Sin empleo remunerado	4	4	3	3	2	2	2	2	2	2	2	1	2	2	1	3	2	1	1	1	0	0	2	0	3	0	3	4	2
Mujer	21	Facultad de Ciencias Económicas	Soltero(a)	No	2	Sin empleo remunerado	5	6	7	6	5	1	1	1	2	1	2	2	1	2	2	2	2	1	1	1	0	2	0	2	3	0	2	2	2
Mujer	27	Facultad de Ciencias Médicas	Soltero(a)	No	2	Sin empleo remunerado	1	3	1	4	1	3	3	3	3	1	3	3	3	2	3	3	3	3	1	1	3	1	3	2	2	0	0	3	4
Mujer	24	Facultad de Ciencias Económicas	Soltero(a)	No	3	Sin empleo remunerado	6	6	5	5	5	2	2	2	2	2	1	2	1	2	2	2	1	0	2	2	0	2	2	2	4	1	0	1	2
Mujer	18	Facultad de Ciencias Sociales	Soltero(a)	No	3	Sin empleo remunerado	7	7	7	7	5	1	0	0	1	1	1	0	1	0	2	1	1	0	1	0	0	2	0	2	0	0	3	3	3
Mujer	19	Otra	Soltero(a)	No	4	Sin empleo remunerado	1	3	4	2	7	3	3	3	3	3	3	3	3	3	3	3	1	3	3	3	2	0	3	3	3	4	2	4	0
Mujer	25	Otra	Soltero(a)	No	1	Con empleo remunerado	4	5	3	3	1	1	1	2	3	2	1	3	3	3	3	3	3	3	0	2	3	1	4	1	1	0	0	3	3
Mujer	24	Facultad de Ingeniería	Soltero(a)	No	2	Sin empleo remunerado	3	4	4	3	2	1	1	1	2	1	1	0	1	1	2	2	2	2	2	1	1	2	1	3	1	0	2	2	3
Hombre	18	Facultad de Ingeniería	Soltero(a)	No	1	Sin empleo remunerado	4	6	5	1	1	3	3	3	1	2	3	3	0	2	2	3	3	3	3	3	3	4	3	3	0	0	2	3	4
Hombre	26	Facultad de Ciencias Jurídicas	Soltero(a)	No	3	Sin empleo remunerado	4	5	5	6	4	1	1	3	1	1	0	1	1	1	2	2	1	1	2	2	0	1	0	1	2	2	0	2	2
Mujer	24	Otra	Soltero(a)	No	2	Sin empleo remunerado	3	4	4	3	3	2	2	3	2	2	1	0	2	2	2	2	1	3	1	1	0	0	4	1	3	1	0	3	2
Mujer	21	Facultad de Ingeniería	Soltero(a)	No	2	Sin empleo remunerado	5	5	5	6	5	1	1	2	2	1	2	3	2	2	2	2	1	2	2	2	0	0	2	0	2	1	0	3	3
Hombre	21	Facultad de Ingeniería	Soltero(a)	No	1	Sin empleo remunerado	5	7	7	7	3	3	3	3	3	3	3	3	3	3	3	3	3	3	3	3	1	0	2	4	4	4	0	4	4
Hombre	22	Facultad de Ingeniería	Soltero(a)	No	0	Sin empleo remunerado	4	3	4	5	4	3	3	3	3	2	3	1	2	2	2	3	2	0	0	0	0	2	2	2	0	0	0	3	3
Hombre	22	Facultad de Ingeniería	Soltero(a)	No	3	Sin empleo remunerado	5	5	5	3	2	1	2	2	1	0	0	0	1	0	0	0	2	1	0	0	0	0	0	0	2	0	0	1	1
Mujer	20	Facultad de Ingeniería	Soltero(a)	No	2	Sin empleo remunerado	4	5	2	3	1	2	2	2	1	1	1	2	3	3	3	2	3	3	2	1	0	1	0	0	0	0	0	2	0
Mujer	21	Facultad de Ingeniería	Soltero(a)	No	2	Sin empleo remunerado	5	6	6	5	6	1	1	2	2	1	2	2	2	1	2	2	1	0	2	0	0	3	2	1	1	2	1	3	1
Mujer	20	Facultad de Ciencias Médicas	Soltero(a)	No	1	Sin empleo remunerado	4	5	5	6	4	3	3	2	2	2	2	1	2	2	3	3	3	2	3	0	3	1	1	1	1	0	0	4	0
Mujer	20	Facultad de Ingeniería	Soltero(a)	No	1	Sin empleo remunerado	6	7	7	6	7	1	1	0	1	0	1	0	1	1	1	1	1	0	1	0	0	1	2	1	1	1	0	1	1
Mujer	21	Facultad de Ciencias Económicas	Soltero(a)	No	2	Sin empleo remunerado	3	5	4	4	3	3	3	3	3	3	2	3	3	2	3	3	2	1	3	1	2	3	4	3	2	3	2	4	4
Mujer	22	Facultad de Ciencias Económicas	Soltero(a)	Sí	2	Sin empleo remunerado	1	4	4	3	1	1	2	2	1	0	3	1	1	2	3	2	2	2	1	0	0	0	2	2	2	1	0	0	4
Mujer	18	Facultad de Ciencias Médicas	Soltero(a)	No	2	Sin empleo remunerado	6	7	7	7	5	1	1	3	2	0	2	3	2	1	3	1	2	2	0	0	0	2	0	0	4	1	0	2	3
Mujer	35	Facultad de Ciencias Médicas	Soltero(a)	No	5	Sin empleo remunerado	5	5	5	4	3	2	2	2	2	2	2	1	1	0	2	2	2	2	2	2	0	0	3	0	1	0	0	1	3
Mujer	20	Facultad de Ciencias Médicas	Soltero(a)	No	1	Sin empleo remunerado	4	5	4	5	4	3	3	3	3	3	1	1	3	3	3	3	3	3	3	3	3	0	0	0	2	0	0	4	2
Mujer	25	Facultad de Ciencias Médicas	Soltero(a)	No	2	Sin empleo remunerado	7	7	7	7	4	1	1	0	1	1	0	0	0	0	3	3	0	0	2	0	0	3	4	0	3	3	0	4	4
Mujer	32	Facultad de Ciencias Médicas	Divorciado(a)	Sí	1	Sin empleo remunerado	4	4	4	6	4	2	3	2	3	1	1	1	3	2	3	2	3	2	3	1	0	1	2	3	4	3	0	3	4
Mujer	21	Facultad de Ciencias Económicas	Soltero(a)	No	3	Sin empleo remunerado	4	5	7	4	2	1	1	1	0	1	2	1	1	1	1	1	1	1	1	1	1	1	2	1	2	0	1	1	1
Hombre	28	Facultad de Ciencias Médicas	Soltero(a)	No	3	Sin empleo remunerado	3	4	3	3	1	1	1	2	2	1	2	1	1	1	2	3	2	2	2	1	0	1	4	3	1	1	0	3	3
Mujer	19	Facultad de Ciencias Médicas	Soltero(a)	No	2	Sin empleo remunerado	4	3	4	4	7	3	3	3	3	2	3	3	2	3	3	3	3	0	0	1	0	1	0	0	0	0	1	4	4
Mujer	20	Facultad de Ciencias Económicas	Soltero(a)	No	2	Sin empleo remunerado	2	1	1	1	6	0	0	1	0	1	1	0	1	0	0	1	0	1	0	0	0	0	1	1	0	0	0	1	0
Mujer	20	Facultad de Ciencias Económicas	Unión libre	No	2	Sin empleo remunerado	4	6	6	6	6	1	1	0	1	0	1	0	1	0	0	1	1	1	0	0	0	0	1	1	2	0	0	0	0
Mujer	20	Facultad de Ciencias Económicas	Soltero(a)	No	2	Sin empleo remunerado	7	7	5	7	7	1	2	3	3	2	1	3	1	1	2	2	2	1	2	1	1	2	3	1	4	4	0	3	4
Mujer	31	Facultad de Ingeniería	Unión libre	No	3	Sin empleo remunerado	6	5	7	5	7	1	2	2	2	2	2	1	0	1	2	3	2	0	1	1	0	4	3	4	4	0	1	2	3
Hombre	18	Facultad de Ciencias Médicas	Soltero(a)	No	2	Sin empleo remunerado	6	6	6	5	6	1	1	1	2	1	1	1	1	2	1	3	1	2	2	2	0	0	1	0	1	0	0	2	1
Mujer	19	Facultad de Ciencias Médicas	Soltero(a)	No	2	Sin empleo remunerado	4	3	4	4	7	3	3	3	3	2	3	3	2	3	3	3	3	0	0	1	0	1	0	0	0	0	1	4	4
Mujer	24	Facultad de Ciencias Médicas	Soltero(a)	No	3	Sin empleo remunerado	6	7	7	6	6	2	2	2	2	2	2	0	0	0	0	0	0	0	0	0	0	2	2	2	3	2	1	2	0
Mujer	19	Facultad de Ciencias Médicas	Soltero(a)	No	2	Sin empleo remunerado	4	6	4	5	4	2	2	3	2	1	1	3	1	2	0	3	1	2	3	3	3	2	4	1	0	1	2	4	0
Mujer	18	Facultad de Ciencias Médicas	Soltero(a)	No	2	Sin empleo remunerado	3	4	5	5	4	1	1	1	2	2	1	1	2	1	3	3	3	2	2	2	1	2	3	3	3	1	0	3	4
Hombre	22	Facultad de Ciencias Médicas	Soltero(a)	No	1	Sin empleo remunerado	4	6	5	5	7	0	1	1	1	1	0	0	0	1	1	1	0	0	0	0	0	2	2	1	0	0	0	1	1
Mujer	30	Facultad de Ciencias Médicas	Soltero(a)	No	3	Con empleo remunerado	3	3	1	3	3	3	3	3	3	0	1	1	1	1	2	3	1	2	2	0	0	3	1	3	3	1	0	4	1
Mujer	22	Facultad de Ingeniería	Soltero(a)	No	2	Sin empleo remunerado	4	4	5	6	4	3	3	3	3	3	3	3	3	3	1	3	3	2	3	1	2	3	3	3	3	3	3	4	2
Mujer	33	Facultad de Humanidades y Artes	Soltero(a)	Sí	5	Sin empleo remunerado	4	4	4	5	4	0	1	1	0	0	0	1	0	0	0	0	0	0	0	0	0	0	0	0	0	0	0	0	0
Mujer	19	Facultad de Ciencias Médicas	Soltero(a)	No	2	Sin empleo remunerado	5	5	5	4	4	3	3	2	2	1	1	1	2	3	3	3	2	1	3	1	0	4	4	4	1	0	2	4	4
Mujer	31	Facultad de Ciencias Sociales	Soltero(a)	Sí	4	Con empleo remunerado	7	5	5	6	4	3	3	3	3	3	3	3	3	3	3	3	3	3	3	3	3	2	4	2	3	0	0	1	4
Mujer	43	Facultad de Humanidades y Artes	Separado(a)	Sí	1	Sin empleo remunerado	5	5	6	7	4	2	1	1	1	0	1	0	0	0	0	0	0	0	0	0	0	0	1	0	0	0	0	1	1
Hombre	56	Facultad de Ingeniería	Casado(a)	Sí	2	Con empleo remunerado	6	5	5	7	7	2	1	1	2	1	2	2	2	2	2	2	2	2	2	2	2	3	2	2	2	2	2	2	2
Mujer	21	Facultad de Ciencias Sociales	Soltero(a)	No	4	Sin empleo remunerado	6	5	5	5	5	2	2	2	2	1	2	3	1	1	2	2	2	3	2	2	1	2	3	3	3	2	2	4	4
Mujer	26	Facultad de Humanidades y Artes	Casado(a)	No	2	Sin empleo remunerado	4	5	4	4	3	3	3	3	3	2	3	3	3	3	2	2	3	3	2	2	3	3	3	3	4	3	1	4	2
Mujer	26	Facultad de Ciencias Sociales	Casado(a)	Sí	2	Sin empleo remunerado	5	5	5	5	3	0	0	0	0	0	0	0	0	2	0	3	3	3	2	0	0	2	0	0	1	0	0	2	0
Mujer	24	Facultad de Humanidades y Artes	Soltero(a)	No	3	Sin empleo remunerado	4	4	4	4	4	1	1	1	1	1	1	1	1	1	1	3	3	1	1	1	0	3	4	3	3	2	0	4	2
Mujer	29	Facultad de Ciencias Sociales	Soltero(a)	No	5	Sin empleo remunerado	1	1	1	1	1	3	3	3	3	3	3	3	3	3	3	3	3	3	3	3	3	4	4	4	4	4	4	4	4
Mujer	21	Facultad de Ciencias Sociales	Soltero(a)	No	4	Sin empleo remunerado	7	5	6	6	7	3	2	2	3	1	1	0	3	2	2	3	3	3	3	0	0	1	2	3	2	0	2	4	3
Mujer	23	Facultad de Ciencias Médicas	Soltero(a)	No	0	Sin empleo remunerado	4	4	5	4	5	3	3	2	3	3	3	3	3	3	3	3	2	3	3	3	3	0	3	0	1	0	0	4	1
Mujer	20	Facultad de Ciencias Sociales	Soltero(a)	No	1	Con empleo remunerado	5	4	5	5	5	2	2	2	2	2	2	1	1	1	1	2	2	1	1	1	0	2	3	2	3	1	1	4	1
Mujer	18	Facultad de Humanidades y Artes	Soltero(a)	No	2	Sin empleo remunerado	4	5	4	3	3	1	0	0	0	1	3	0	2	1	1	2	2	1	2	1	1	1	1	2	2	0	2	2	1
Mujer	20	Facultad de Ciencias Sociales	Soltero(a)	No	3	Sin empleo remunerado	3	4	3	3	3	1	1	1	1	1	1	1	1	1	1	1	1	0	1	1	0	2	2	2	1	1	1	3	2
Mujer	23	Facultad de Ingeniería	Soltero(a)	No	3	Sin empleo remunerado	4	4	4	6	4	3	3	3	3	3	2	3	3	3	2	3	3	3	1	2	3	3	4	4	1	1	0	4	2
Mujer	26	Facultad de Ciencias Sociales	Unión libre	Sí	1	Sin empleo remunerado	7	7	7	7	5	1	1	1	1	1	1	1	1	1	1	1	1	0	1	1	0	3	3	1	1	1	1	2	1
Mujer	25	Facultad de Ciencias Médicas	Soltero(a)	No	2	Sin empleo remunerado	5	5	5	5	5	0	1	0	0	0	0	0	1	1	0	1	1	1	0	0	0	2	1	0	2	0	0	2	2
Mujer	22	Otra	Soltero(a)	No	1	Sin empleo remunerado	3	3	2	4	2	2	3	3	3	3	3	2	2	2	3	3	3	3	1	2	2	2	4	3	4	3	0	4	2
Mujer	31	Facultad de Ingeniería	Soltero(a)	Sí	1	Sin empleo remunerado	3	5	4	2	6	3	3	2	2	2	2	1	2	2	2	2	3	2	2	2	0	1	4	1	3	0	0	3	3
Hombre	18	Facultad de Ciencias Médicas	Soltero(a)	No	2	Sin empleo remunerado	7	7	7	7	1	0	0	0	0	0	1	0	0	0	3	2	3	0	0	0	0	1	4	4	2	2	1	3	4
Mujer	40	Facultad de Ciencias Sociales	Casado(a)	Sí	3	Con empleo remunerado	6	7	7	6	5	2	2	3	2	2	2	1	1	2	2	2	2	2	2	0	1	2	3	3	3	0	0	2	2
Mujer	21	Facultad de Ciencias Económicas	Unión libre	No	1	Sin empleo remunerado	2	4	5	3	1	2	3	3	3	3	3	3	3	3	3	3	3	3	2	2	2	4	1	2	3	3	3	4	0
Mujer	22	Facultad de Ciencias Económicas	Soltero(a)	No	0	Sin empleo remunerado	6	5	7	7	7	3	3	2	2	2	1	3	3	2	1	1	1	2	1	1	1	4	4	4	4	4	4	4	4
Hombre	23	Facultad de Ciencias Económicas	Unión libre	No	2	Sin empleo remunerado	5	7	7	7	4	1	0	2	1	3	2	0	1	1	2	1	0	0	0	0	0	1	1	0	0	0	0	0	3
Mujer	23	Facultad de Ciencias Económicas	Soltero(a)	No	3	Sin empleo remunerado	5	4	3	3	6	3	3	3	3	3	3	1	1	1	1	1	2	3	3	2	2	3	3	2	3	2	3	3	3
Mujer	23	Facultad de Ciencias Económicas	Soltero(a)	No	0	Con empleo remunerado	5	1	5	3	3	3	3	3	3	3	3	3	3	3	3	3	3	3	3	2	2	3	0	0	3	0	4	4	0
Mujer	22	Facultad de Ciencias Económicas	Soltero(a)	No	1	Sin empleo remunerado	4	6	6	2	7	2	1	1	0	1	2	3	2	0	0	1	2	3	2	3	2	3	2	1	4	3	3	4	4
Mujer	23	Facultad de Ciencias Sociales	Unión libre	Sí	2	Sin empleo remunerado	4	4	3	3	1	1	1	1	3	0	3	3	1	1	3	2	3	1	3	0	3	1	2	2	2	3	1	3	3
Hombre	22	Facultad de Ciencias Económicas	Soltero(a)	No	2	Sin empleo remunerado	5	6	6	4	4	3	1	2	1	2	1	0	2	1	2	1	0	0	1	1	0	0	0	0	0	0	0	1	1
Mujer	24	Facultad de Ciencias Económicas	Soltero(a)	No	4	Sin empleo remunerado	7	5	7	7	7	1	1	1	2	1	1	0	2	1	1	1	1	1	1	1	2	3	2	2	2	2	3	2	2
Mujer	21	Facultad de Ciencias Económicas	Soltero(a)	No	3	Sin empleo remunerado	3	3	3	3	2	2	2	2	3	3	3	3	3	3	3	3	3	3	3	3	2	2	1	1	1	0	2	4	2
Mujer	27	Facultad de Ciencias Económicas	Soltero(a)	No	4	Con empleo remunerado	4	5	4	4	3	1	1	2	1	0	1	1	1	1	0	3	1	0	1	1	1	1	2	2	2	2	0	1	0
Mujer	21	Facultad de Ciencias Económicas	Soltero(a)	No	2	Sin empleo remunerado	4	4	6	4	2	1	2	3	2	1	3	2	2	2	0	3	2	1	3	2	0	1	3	3	3	2	2	4	2
Mujer	22	Facultad de Ciencias Económicas	Soltero(a)	No	2	Con empleo remunerado	3	4	4	3	1	2	2	2	3	2	2	0	1	1	2	2	3	3	1	0	0	0	2	1	4	0	0	2	1
Mujer	23	Facultad de Ciencias Económicas	Unión libre	Sí	4	Sin empleo remunerado	4	5	6	5	5	1	2	3	3	1	2	3	1	0	2	2	3	1	1	0	0	2	3	1	0	0	1	3	3
Mujer	21	Facultad de Ciencias Económicas	Soltero(a)	No	0	Con empleo remunerado	7	4	5	4	5	3	2	3	3	3	3	3	1	1	2	3	2	0	2	3	0	4	2	0	4	4	3	2	2
Mujer	21	Facultad de Ciencias Económicas	Soltero(a)	No	1	Sin empleo remunerado	3	5	5	5	4	3	3	3	3	3	3	3	1	3	3	3	3	3	3	1	0	0	1	1	1	0	0	4	4
Mujer	25	Facultad de Ciencias Económicas	Soltero(a)	Sí	2	Sin empleo remunerado	4	4	5	5	5	3	3	3	3	3	3	3	3	3	3	3	3	3	3	1	1	3	4	4	3	4	3	4	4
Mujer	21	Facultad de Ciencias Económicas	Soltero(a)	No	2	Sin empleo remunerado	4	4	3	4	1	2	2	3	3	2	2	3	1	2	2	2	1	0	3	1	0	0	0	1	2	1	0	4	4
Mujer	22	Facultad de Ciencias Económicas	Soltero(a)	No	1	Sin empleo remunerado	3	3	3	3	3	1	1	1	1	0	1	1	1	1	1	2	0	2	1	1	1	3	3	1	2	1	3	3	3
Mujer	21	Facultad de Ciencias Económicas	Soltero(a)	No	2	Sin empleo remunerado	3	4	3	2	3	2	1	1	1	1	1	2	2	3	2	2	2	3	1	2	3	2	2	2	2	0	2	3	3
Mujer	22	Facultad de Ciencias Económicas	Soltero(a)	No	4	Sin empleo remunerado	2	4	3	4	2	3	3	3	3	3	3	3	2	3	3	3	2	2	2	2	3	2	2	2	4	2	2	4	4
Mujer	26	Facultad de Ciencias Económicas	Soltero(a)	No	3	Sin empleo remunerado	6	6	6	5	5	2	2	2	2	1	1	1	1	1	0	1	1	0	1	1	0	1	1	1	3	1	0	1	1
Mujer	33	Facultad de Ciencias Económicas	Casado(a)	No	7	Con empleo remunerado	4	2	5	5	5	1	2	3	2	2	2	3	1	2	1	2	2	2	2	2	2	2	2	2	3	2	3	3	3
Mujer	23	Facultad de Ciencias Económicas	Unión libre	No	3	Con empleo remunerado	4	4	5	5	3	0	2	2	2	1	2	2	1	1	1	3	2	0	2	1	0	3	4	4	4	3	4	4	4
Mujer	23	Facultad de Ciencias Económicas	Casado(a)	Sí	6	Sin empleo remunerado	4	5	6	4	3	3	0	3	3	2	2	2	1	1	1	1	1	0	1	1	0	1	2	2	2	1	0	1	3
Hombre	20	Facultad de Ciencias Económicas	Soltero(a)	No	6	Sin empleo remunerado	4	5	4	3	3	3	3	3	3	3	3	2	2	2	2	3	3	2	3	2	2	2	4	2	3	4	2	4	4
Mujer	24	Facultad de Ciencias Económicas	Unión libre	No	2	Sin empleo remunerado	4	5	5	6	5	1	1	2	1	1	1	1	1	1	2	2	2	1	1	1	1	0	2	1	1	2	0	2	2
Hombre	23	Facultad de Ciencias Económicas	Soltero(a)	No	4	Sin empleo remunerado	7	6	7	3	4	2	2	2	3	1	3	0	1	1	0	2	3	1	3	0	0	0	0	0	0	0	0	1	0
Hombre	20	Facultad de Ciencias Económicas	Soltero(a)	No	3	Sin empleo remunerado	4	5	4	3	4	2	2	2	1	2	1	2	2	2	2	1	2	3	2	0	0	0	2	0	1	0	0	1	0
Hombre	26	Facultad de Ciencias Económicas	Soltero(a)	No	4	Sin empleo remunerado	4	5	4	4	2	1	1	3	2	0	1	2	1	1	1	1	0	1	1	0	0	1	0	0	1	0	0	1	1
Hombre	22	Facultad de Ciencias Económicas	Soltero(a)	No	2	Sin empleo remunerado	4	5	5	5	4	1	1	0	0	1	1	0	0	0	0	0	0	0	0	0	0	0	0	0	0	0	0	0	0
Mujer	21	Facultad de Ciencias Económicas	Soltero(a)	No	2	Sin empleo remunerado	6	7	7	6	7	2	2	2	1	1	1	2	1	1	0	2	1	0	0	0	0	0	3	1	0	0	2	2	0
Hombre	23	Facultad de Ciencias Económicas	Soltero(a)	No	3	Sin empleo remunerado	4	6	7	4	3	2	2	2	2	1	1	1	2	1	1	1	1	1	2	0	0	0	3	2	0	0	0	3	4
Mujer	21	Facultad de Ciencias Económicas	Soltero(a)	No	1	Sin empleo remunerado	4	5	4	2	5	2	1	3	2	2	2	2	2	3	0	2	0	0	3	1	1	1	3	1	2	2	3	2	2
Mujer	23	Facultad de Ciencias Económicas	Soltero(a)	No	3	Con empleo remunerado	6	6	6	7	6	3	3	3	3	3	1	3	0	0	3	3	3	0	0	2	0	3	4	3	4	2	0	2	4
Mujer	30	Facultad de Ciencias Económicas	Unión libre	Sí	3	Con empleo remunerado	5	5	5	5	5	1	1	1	2	2	2	2	0	1	2	2	2	1	1	1	0	1	2	1	3	0	0	1	0
Mujer	21	Facultad de Ciencias Económicas	Soltero(a)	No	1	Sin empleo remunerado	4	5	6	4	5	1	0	3	3	3	3	3	1	1	1	3	3	2	2	3	0	2	2	4	4	0	0	4	0
Mujer	24	Facultad de Ciencias Económicas	Soltero(a)	No	1	Sin empleo remunerado	5	6	6	6	3	1	1	1	1	2	3	1	2	2	0	2	0	1	1	2	0	1	3	3	3	0	0	2	0
Mujer	22	Facultad de Ciencias Económicas	Unión libre	No	1	Con empleo remunerado	5	6	7	6	6	3	3	3	3	3	3	1	1	2	3	3	1	2	2	2	0	4	3	2	4	4	4	4	4
Hombre	21	Facultad de Ciencias Económicas	Soltero(a)	No	2	Sin empleo remunerado	5	5	6	4	3	0	1	1	0	0	0	0	1	1	2	1	0	1	2	0	0	0	2	0	2	0	1	1	2
Hombre	23	Facultad de Ciencias Económicas	Soltero(a)	No	3	Con empleo remunerado	7	7	5	4	4	2	1	2	1	2	2	2	1	1	1	2	0	1	0	1	1	1	2	1	1	1	0	1	1
Hombre	20	Facultad de Ciencias Económicas	Soltero(a)	No	1	Sin empleo remunerado	7	7	7	7	6	2	2	3	2	1	3	2	2	2	2	2	2	3	3	3	3	3	3	4	4	4	4	2	3
Hombre	23	Facultad de Ciencias Económicas	Soltero(a)	No	1	Sin empleo remunerado	5	6	6	6	4	3	3	3	3	3	2	2	2	1	2	2	2	1	2	1	0	2	2	2	3	1	4	3	3
Mujer	28	Facultad de Ciencias Económicas	Soltero(a)	No	3	Sin empleo remunerado	4	4	3	4	3	0	0	0	0	0	0	0	1	0	1	1	0	0	0	0	0	0	0	0	0	0	0	1	1
Hombre	23	Facultad de Ciencias Económicas	Soltero(a)	No	2	Con empleo remunerado	5	5	5	6	6	1	1	1	1	2	2	2	1	2	2	1	2	2	2	2	2	1	0	1	1	1	1	1	1
Hombre	29	Facultad de Ciencias Económicas	Soltero(a)	No	4	Sin empleo remunerado	7	7	7	7	6	1	1	1	0	1	2	1	1	1	1	2	1	1	1	1	1	2	0	0	0	0	0	2	0
Mujer	25	Facultad de Ciencias Económicas	Soltero(a)	No	4	Sin empleo remunerado	4	4	5	3	4	1	1	0	0	1	1	1	1	1	0	1	1	0	1	1	0	1	2	1	1	0	0	1	0
Mujer	24	Facultad de Ciencias Económicas	Soltero(a)	No	2	Con empleo remunerado	4	5	5	4	4	2	1	1	2	0	0	1	1	1	1	1	1	1	1	1	1	1	1	2	2	1	1	2	1
Mujer	25	Facultad de Ciencias Económicas	Soltero(a)	No	5	Con empleo remunerado	6	6	7	6	6	1	1	1	1	0	1	1	1	0	1	1	1	0	0	0	0	2	0	0	1	0	0	1	1
Mujer	33	Facultad de Ciencias Económicas	Unión libre	Sí	3	Con empleo remunerado	5	5	7	5	4	1	1	3	2	2	2	2	2	1	1	1	0	1	1	1	0	2	1	1	2	4	3	3	3
Hombre	28	Facultad de Ciencias Económicas	Soltero(a)	No	2	Con empleo remunerado	7	7	7	7	7	1	1	1	1	1	1	0	0	2	3	3	3	0	1	1	0	2	2	2	2	0	1	1	0
Mujer	28	Facultad de Ciencias Económicas	Casado(a)	Sí	3	Sin empleo remunerado	3	4	3	4	1	3	3	3	3	2	2	3	2	3	3	3	0	1	2	2	0	1	3	2	4	3	2	4	4
Mujer	21	Facultad de Ciencias Económicas	Soltero(a)	No	1	Sin empleo remunerado	4	5	5	5	3	2	1	1	1	1	2	2	2	2	2	2	1	2	1	2	1	1	1	3	1	2	1	1	1
Mujer	23	Facultad de Ciencias Económicas	Soltero(a)	No	2	Sin empleo remunerado	6	7	7	7	4	1	1	1	1	1	1	0	1	1	0	1	1	1	1	1	0	1	1	0	1	0	0	1	0
Mujer	23	Facultad de Ciencias Económicas	Soltero(a)	No	2	Sin empleo remunerado	4	5	5	5	3	2	2	2	2	2	2	2	2	2	1	1	0	2	2	1	2	0	0	0	2	0	2	3	4
Mujer	28	Facultad de Ciencias Económicas	Soltero(a)	No	4	Con empleo remunerado	7	7	7	7	5	0	0	0	0	0	0	0	0	0	0	0	0	0	0	0	0	1	3	1	0	3	0	3	0
Mujer	25	Facultad de Ciencias Económicas	Soltero(a)	No	2	Sin empleo remunerado	3	3	3	3	3	3	3	3	3	3	3	3	3	3	3	3	3	3	3	3	0	0	0	0	3	4	0	4	4
Mujer	27	Facultad de Ciencias Económicas	Soltero(a)	No	2	Sin empleo remunerado	5	6	6	5	4	2	1	1	1	2	0	0	0	0	1	1	1	0	2	1	1	1	3	0	3	0	2	1	1
Mujer	21	Facultad de Ciencias Económicas	Soltero(a)	No	1	Sin empleo remunerado	4	4	5	6	3	1	1	1	1	0	0	0	3	2	1	2	2	0	0	1	0	0	4	1	2	2	0	4	3
Mujer	19	Facultad de Ciencias Económicas	Soltero(a)	No	0	Sin empleo remunerado	7	7	7	7	5	2	2	3	3	3	2	3	3	3	3	3	3	3	2	2	3	3	3	4	4	4	4	4	4
Mujer	31	Facultad de Ciencias Económicas	Soltero(a)	Sí	6	Con empleo remunerado	5	5	5	5	2	3	2	2	2	1	2	1	2	2	3	3	1	1	2	1	0	2	0	0	3	1	2	3	4
Mujer	22	Facultad de Humanidades y Artes	Soltero(a)	No	3	Sin empleo remunerado	2	5	3	4	4	0	0	0	0	0	1	0	1	1	0	1	1	1	1	0	0	1	2	0	0	0	0	1	0
Hombre	25	Facultad de Humanidades y Artes	Soltero(a)	No	1	Sin empleo remunerado	5	7	7	7	6	3	3	3	3	3	3	2	1	1	2	2	1	0	1	0	0	1	1	1	1	0	0	2	1
Mujer	24	Facultad de Humanidades y Artes	Soltero(a)	No	4	Sin empleo remunerado	1	5	6	7	3	1	1	2	3	0	0	0	3	3	3	3	2	1	3	2	0	3	3	3	2	0	0	4	3
Hombre	29	Facultad de Ingeniería	Soltero(a)	No	1	Sin empleo remunerado	1	4	2	2	2	3	3	2	3	3	2	1	2	3	3	3	1	3	3	3	2	3	0	4	2	2	2	4	4
Hombre	23	Facultad de Ingeniería	Soltero(a)	No	2	Sin empleo remunerado	6	6	7	7	7	2	2	3	3	1	2	1	1	1	2	1	2	0	1	0	0	0	2	0	3	1	0	1	2
Mujer	28	Facultad de Humanidades y Artes	Unión libre	Sí	4	Sin empleo remunerado	4	4	4	4	3	2	2	2	2	3	3	3	1	2	2	2	2	3	1	2	3	2	3	3	4	3	2	2	0
Mujer	24	Facultad de Ciencias Médicas	Soltero(a)	No	4	Sin empleo remunerado	5	5	5	5	6	2	2	2	2	2	2	2	1	0	3	1	2	0	2	2	0	3	3	1	2	0	1	2	4
Mujer	21	Facultad de Ciencias Económicas	Soltero(a)	No	3	Sin empleo remunerado	4	4	6	7	1	1	1	1	1	1	2	1	0	0	0	0	1	0	1	1	0	2	3	3	2	0	1	3	0
Mujer	19	Facultad de Ciencias Económicas	Soltero(a)	No	2	Sin empleo remunerado	3	2	4	2	6	3	2	3	3	3	3	1	3	2	3	3	3	3	3	3	0	4	3	3	4	3	4	4	4
Hombre	20	Facultad de Ciencias Jurídicas	Soltero(a)	No	1	Con empleo remunerado	6	6	7	5	4	3	3	3	3	3	3	3	0	3	3	3	3	3	1	3	3	1	1	1	3	1	0	4	4
Hombre	32	Facultad de Ciencias Jurídicas	Soltero(a)	Sí	11	Con empleo remunerado	6	6	6	5	6	0	3	0	2	0	0	0	0	0	0	0	0	0	0	0	0	0	0	0	0	0	0	0	0
Mujer	29	Facultad de Ciencias Jurídicas	Soltero(a)	No	5	Sin empleo remunerado	2	7	5	4	4	3	3	3	3	3	3	3	3	3	3	3	3	3	3	3	3	4	4	4	4	2	2	3	3
Hombre	25	Facultad de Ciencias Jurídicas	Soltero(a)	No	3	Sin empleo remunerado	2	2	3	3	1	3	3	3	3	3	3	3	3	3	3	3	2	3	3	3	3	3	3	2	3	2	2	4	4
Mujer	46	Facultad de Ciencias Sociales	Casado(a)	Sí	5	Sin empleo remunerado	7	7	7	7	7	1	1	0	0	0	1	0	0	0	1	0	1	0	0	0	0	2	1	0	0	0	0	1	0
Mujer	26	Facultad de Ciencias Jurídicas	Soltero(a)	No	1	Con empleo remunerado	3	5	5	4	4	0	0	1	1	0	1	0	0	0	1	1	1	0	1	0	0	1	2	1	2	0	0	1	2
Mujer	33	Facultad de Ciencias Jurídicas	Unión libre	Sí	0	Con empleo remunerado	6	6	6	6	7	1	1	1	1	1	2	1	1	1	1	1	1	1	1	1	1	2	1	2	1	2	1	2	2
Mujer	24	Facultad de Ciencias Jurídicas	Soltero(a)	No	2	Con empleo remunerado	3	4	3	4	4	1	2	1	1	1	2	0	1	1	1	1	1	1	1	1	0	1	1	1	1	1	0	1	2
Hombre	18	Facultad de Ciencias Económicas	Soltero(a)	No	1	Sin empleo remunerado	4	6	6	5	4	2	1	2	2	1	2	0	2	2	1	3	1	2	1	1	0	1	1	0	0	0	0	3	2
Mujer	52	Facultad de Ciencias Sociales	Casado(a)	Sí	3	Con empleo remunerado	5	5	5	5	3	0	0	0	0	0	0	0	0	0	0	0	0	0	0	0	0	0	0	0	0	0	0	0	0
Mujer	21	Facultad de Ciencias Jurídicas	Soltero(a)	No	0	Sin empleo remunerado	4	4	4	4	3	1	1	1	2	1	0	0	1	2	0	3	0	0	0	1	0	0	3	0	4	1	0	4	2
Mujer	24	Facultad de Ciencias Jurídicas	Separado(a)	Sí	3	Sin empleo remunerado	5	5	5	6	5	1	1	1	1	1	1	1	1	1	1	1	1	1	1	1	0	0	2	0	2	4	0	2	2
Mujer	24	Facultad de Ciencias Jurídicas	Soltero(a)	No	2	Sin empleo remunerado	5	3	2	3	1	3	2	3	3	1	1	3	3	3	2	1	3	3	2	0	0	0	1	0	3	3	1	3	2
Mujer	33	Facultad de Ciencias Jurídicas	Soltero(a)	No	5	Sin empleo remunerado	4	7	4	7	3	1	1	1	2	1	1	1	2	2	3	3	1	3	0	0	0	3	0	3	3	0	3	3	4
Mujer	28	Facultad de Ciencias Jurídicas	Soltero(a)	Sí	7	Sin empleo remunerado	4	4	4	5	4	1	0	1	1	1	1	1	0	0	0	1	0	0	0	0	0	1	1	1	1	0	0	1	0
Hombre	31	Facultad de Ciencias Jurídicas	Soltero(a)	No	5	Sin empleo remunerado	6	6	7	7	4	3	0	2	2	2	3	0	3	1	0	2	0	0	0	0	0	1	3	1	0	3	0	0	0
Hombre	38	Facultad de Ciencias Jurídicas	Casado(a)	Sí	4	Con empleo remunerado	5	5	6	6	6	1	1	1	1	1	1	1	0	0	0	0	0	0	0	0	0	0	0	0	0	0	0	0	0
Hombre	21	Facultad de Ciencias Jurídicas	Soltero(a)	No	3	Sin empleo remunerado	5	6	7	7	5	0	1	0	0	0	0	0	0	0	0	0	0	0	0	0	0	0	1	1	1	0	0	0	1
Mujer	48	Facultad de Ciencias Jurídicas	Soltero(a)	Sí	9	Con empleo remunerado	1	7	7	7	7	1	1	1	1	0	1	0	0	0	0	1	0	0	0	0	0	0	0	2	0	0	0	1	0
Mujer	26	Facultad de Ciencias Jurídicas	Unión libre	No	11	Sin empleo remunerado	4	4	2	5	4	3	3	3	3	3	3	3	2	3	3	3	3	3	3	3	0	0	4	4	4	2	2	4	4
Mujer	24	Facultad de Ciencias Jurídicas	Soltero(a)	No	5	Sin empleo remunerado	3	3	2	3	1	3	3	3	3	3	3	3	3	3	3	3	2	3	3	3	2	2	4	2	3	2	3	4	4
Mujer	18	Facultad de Humanidades y Artes	Soltero(a)	No	2	Sin empleo remunerado	4	5	3	3	4	3	2	3	3	3	3	3	3	3	3	3	3	3	3	2	3	2	4	1	2	3	3	4	4
Hombre	39	Otra	Casado(a)	Sí	11	Con empleo remunerado	5	5	6	6	3	3	3	3	3	3	2	2	1	2	2	3	2	0	2	2	0	2	3	1	2	2	0	4	4
Hombre	50	Facultad de Ciencias Jurídicas	Casado(a)	Sí	7	Sin empleo remunerado	4	4	4	4	7	2	1	0	1	1	2	2	0	2	3	3	0	1	0	0	0	0	1	1	0	0	0	1	1
Mujer	19	Facultad de Ciencias Económicas	Soltero(a)	No	0	Sin empleo remunerado	6	6	7	7	3	1	1	1	1	1	1	0	0	0	0	0	0	0	0	0	0	1	0	0	0	0	1	0	0
Mujer	66	Facultad de Ciencias Jurídicas	Soltero(a)	Sí	5	Sin empleo remunerado	7	7	7	7	7	1	1	1	1	1	0	0	0	0	1	1	1	0	1	0	0	1	3	3	2	3	1	1	3
Mujer	21	Facultad de Ciencias Económicas	Soltero(a)	No	1	Sin empleo remunerado	4	5	5	5	2	1	2	3	3	3	1	3	3	3	3	3	3	3	3	3	0	0	2	0	0	3	0	4	1
Hombre	22	Facultad de Ingeniería	Soltero(a)	No	2	Sin empleo remunerado	5	4	4	3	1	1	1	2	1	1	0	0	1	1	2	1	1	0	0	0	0	0	2	0	1	0	0	2	1
Mujer	24	Facultad de Ciencias Jurídicas	Soltero(a)	No	2	Sin empleo remunerado	3	2	1	1	2	2	3	3	3	3	3	3	1	2	1	2	2	2	0	2	0	2	4	2	1	0	0	2	0
Mujer	31	Facultad de Ciencias Jurídicas	Soltero(a)	Sí	4	Con empleo remunerado	3	4	4	5	5	2	3	3	3	3	3	3	1	2	3	3	3	3	3	3	2	0	3	4	4	4	3	3	3
Hombre	34	Facultad de Ciencias Jurídicas	Casado(a)	No	2	Con empleo remunerado	4	4	4	4	4	2	2	2	2	2	3	3	2	3	1	2	3	3	3	2	0	2	3	1	0	0	0	0	2
Mujer	20	Facultad de Ingeniería	Soltero(a)	No	1	Sin empleo remunerado	5	6	6	6	5	1	1	1	0	0	0	1	1	1	0	1	0	0	1	0	0	3	1	0	1	0	2	1	1
Mujer	33	Facultad de Ciencias Sociales	Unión libre	Sí	2	Sin empleo remunerado	5	4	4	4	4	2	1	1	1	1	1	1	1	1	2	2	1	1	2	1	1	1	2	1	2	1	2	2	3
Mujer	35	Facultad de Ciencias Jurídicas	Casado(a)	Sí	4	Con empleo remunerado	4	5	6	5	2	0	0	0	0	0	0	0	0	1	0	0	0	0	0	0	0	0	1	0	0	0	0	1	0
Mujer	27	Facultad de Ciencias Jurídicas	Soltero(a)	No	1	Sin empleo remunerado	1	3	3	3	3	3	2	3	3	3	3	3	3	3	3	3	3	3	3	3	3	4	4	2	2	4	2	4	4
Mujer	20	Facultad de Ciencias Económicas	Soltero(a)	No	5	Sin empleo remunerado	4	4	5	5	4	1	1	2	1	1	1	1	0	1	1	1	1	1	2	1	1	1	1	1	1	1	1	1	1
Hombre	35	Facultad de Ciencias Jurídicas	Unión libre	Sí	1	Con empleo remunerado	3	3	4	3	5	2	1	3	2	1	2	2	1	2	3	3	3	2	1	2	1	1	0	0	2	2	1	3	4
Hombre	24	Facultad de Humanidades y Artes	Soltero(a)	No	5	Sin empleo remunerado	4	4	7	7	3	0	0	0	1	0	0	0	0	0	0	1	0	0	0	0	0	4	3	0	2	0	0	0	1
Mujer	20	Facultad de Ciencias Sociales	Soltero(a)	No	4	Con empleo remunerado	5	5	6	5	7	1	1	1	1	1	1	2	1	0	1	1	1	0	1	1	0	0	0	1	0	1	0	2	2
Mujer	22	Facultad de Ciencias Jurídicas	Soltero(a)	No	1	Sin empleo remunerado	4	3	5	7	4	3	1	3	3	3	3	2	2	3	3	3	3	3	3	3	0	0	0	4	3	3	4	4	4
Mujer	21	Facultad de Humanidades y Artes	Soltero(a)	No	2	Sin empleo remunerado	4	5	4	4	2	2	1	2	2	2	1	2	2	1	3	2	1	1	2	1	1	1	3	2	2	0	1	1	3
Mujer	25	Facultad de Ciencias Jurídicas	Unión libre	No	2	Con empleo remunerado	7	7	7	7	7	1	1	1	0	0	1	1	1	0	0	0	0	0	0	0	0	1	3	0	0	3	0	0	0
Mujer	21	Facultad de Ciencias Sociales	Soltero(a)	No	1	Sin empleo remunerado	3	4	3	4	1	2	2	2	2	2	2	1	1	1	1	1	1	1	1	1	1	0	0	0	0	0	0	0	0
Mujer	18	Facultad de Ciencias Económicas	Soltero(a)	No	1	Sin empleo remunerado	4	4	4	3	3	1	1	1	1	3	2	1	1	1	1	3	1	1	1	0	0	0	0	0	4	1	1	2	1
Mujer	21	Facultad de Ciencias Sociales	Soltero(a)	No	2	Con empleo remunerado	5	6	7	7	6	2	2	2	1	0	3	0	0	0	1	1	0	0	0	0	0	0	2	2	1	0	0	2	1
Hombre	20	Facultad de Humanidades y Artes	Unión libre	No	2	Sin empleo remunerado	3	5	6	6	6	1	1	1	0	1	1	1	1	0	1	1	1	1	1	1	0	1	2	1	1	0	1	1	0
Hombre	18	Facultad de Ciencias Médicas	Soltero(a)	No	0	Sin empleo remunerado	3	2	3	4	3	1	1	1	3	1	0	1	2	2	3	2	0	1	1	1	3	0	3	1	2	0	0	1	4
Mujer	27	Facultad de Ciencias Económicas	Soltero(a)	No	2	Con empleo remunerado	5	7	4	7	7	2	1	2	2	1	1	1	0	1	2	2	2	2	2	2	2	2	3	1	3	1	0	3	3
Mujer	26	Facultad de Ciencias Económicas	Soltero(a)	No	3	Sin empleo remunerado	5	5	5	5	1	3	2	3	0	2	3	3	2	0	2	2	2	1	2	2	0	0	0	0	0	0	0	2	2
Hombre	48	Facultad de Ciencias Económicas	Casado(a)	Sí	3	Sin empleo remunerado	3	3	3	3	1	1	1	1	1	1	1	1	1	1	1	1	1	1	1	0	0	0	0	2	0	0	0	2	0
Mujer	23	Facultad de Humanidades y Artes	Soltero(a)	No	2	Sin empleo remunerado	4	6	6	3	3	1	1	1	1	1	1	1	1	1	2	2	2	1	2	1	2	1	4	2	2	1	1	1	4
Mujer	19	Facultad de Humanidades y Artes	Soltero(a)	No	1	Sin empleo remunerado	4	4	4	3	3	1	1	2	1	2	2	2	1	2	2	2	1	1	1	1	2	1	4	2	2	1	4	4	3
Hombre	19	Facultad de Humanidades y Artes	Soltero(a)	No	1	Sin empleo remunerado	5	6	4	5	5	0	0	0	0	0	1	0	0	0	0	1	0	0	0	0	0	0	3	0	0	0	0	1	0
Mujer	25	Facultad de Ciencias Sociales	Soltero(a)	No	0	Sin empleo remunerado	4	4	4	4	3	3	3	3	3	3	3	3	2	3	3	3	3	3	3	1	3	1	4	4	2	4	1	4	4
Mujer	20	Facultad de Humanidades y Artes	Soltero(a)	No	2	Sin empleo remunerado	3	4	3	4	2	1	2	1	3	1	3	0	1	1	1	3	3	1	1	2	1	1	3	1	2	2	0	3	2
Mujer	18	Facultad de Humanidades y Artes	Soltero(a)	No	5	Sin empleo remunerado	3	4	2	1	1	3	3	3	3	3	3	3	2	3	1	3	2	2	2	2	3	4	3	2	2	2	4	4	0
Mujer	23	Facultad de Humanidades y Artes	Soltero(a)	No	3	Sin empleo remunerado	1	4	2	4	1	3	3	3	3	3	1	3	3	3	3	3	1	3	3	2	3	3	1	3	1	3	2	4	2
Hombre	21	Facultad de Ciencias Jurídicas	Soltero(a)	No	0	Sin empleo remunerado	4	5	7	7	6	1	0	2	2	0	3	0	1	0	2	2	0	0	2	1	0	0	2	1	0	0	0	1	2
Hombre	19	Facultad de Humanidades y Artes	Soltero(a)	No	2	Con empleo remunerado	3	5	4	4	2	3	3	3	3	3	3	3	1	1	3	3	3	3	3	1	0	0	1	1	0	2	0	3	4
Mujer	23	Facultad de Ciencias Económicas	Soltero(a)	No	9	Sin empleo remunerado	5	6	6	7	7	0	0	0	0	0	0	1	0	0	0	0	0	0	0	0	0	1	2	0	3	0	1	1	0
Mujer	21	Facultad de Humanidades y Artes	Soltero(a)	No	3	Sin empleo remunerado	5	7	6	7	5	3	2	2	3	0	3	3	3	2	2	3	3	2	2	0	2	0	4	4	4	3	3	4	2
Mujer	18	Facultad de Humanidades y Artes	Soltero(a)	No	2	Sin empleo remunerado	4	5	5	4	3	1	1	1	1	2	2	2	3	2	1	2	2	2	2	0	0	0	2	2	2	0	2	3	1
Hombre	18	Facultad de Humanidades y Artes	Soltero(a)	No	1	Sin empleo remunerado	4	3	6	6	3	1	2	3	1	2	0	1	0	2	1	2	0	1	0	1	0	0	3	2	3	0	0	2	2
Mujer	19	Facultad de Humanidades y Artes	Soltero(a)	No	2	Sin empleo remunerado	4	4	5	3	2	3	2	3	1	2	3	0	1	1	0	2	2	0	1	2	1	0	0	1	1	0	1	2	0
Mujer	21	Facultad de Ciencias Económicas	Soltero(a)	No	2	Sin empleo remunerado	3	5	5	3	5	2	1	2	2	2	3	3	0	0	1	1	1	1	0	0	1	3	2	1	0	0	1	2	1
Hombre	21	Facultad de Ciencias Económicas	Soltero(a)	No	1	Sin empleo remunerado	3	4	3	3	1	2	1	2	1	1	3	1	3	3	1	3	0	3	1	0	3	0	0	0	0	0	0	3	2
Mujer	21	Facultad de Humanidades y Artes	Unión libre	No	2	Sin empleo remunerado	4	5	3	2	2	2	2	2	1	1	0	1	0	1	0	2	0	1	0	2	0	1	3	0	0	0	0	1	0
Hombre	22	Facultad de Ciencias Económicas	Soltero(a)	No	1	Sin empleo remunerado	5	5	4	5	4	1	0	1	1	0	1	0	2	1	1	2	2	1	1	0	0	0	0	2	3	0	0	3	1
Mujer	18	Facultad de Humanidades y Artes	Soltero(a)	No	1	Sin empleo remunerado	4	5	3	4	5	3	3	3	2	1	2	3	3	2	3	3	2	1	0	1	0	2	4	3	3	3	3	3	0
Mujer	23	Facultad de Ingeniería	Soltero(a)	No	2	Sin empleo remunerado	3	4	3	3	5	3	3	3	2	1	1	3	3	3	3	3	0	3	3	2	2	2	2	0	3	0	2	4	3
Mujer	20	Facultad de Ciencias Económicas	Soltero(a)	No	1	Sin empleo remunerado	6	5	7	4	6	2	3	3	1	1	0	1	1	1	0	3	1	0	1	1	0	1	1	3	1	0	0	3	0
Mujer	24	Facultad de Humanidades y Artes	Soltero(a)	No	1	Sin empleo remunerado	3	5	2	4	3	0	3	2	3	0	1	2	3	1	2	2	0	1	0	1	0	0	2	1	1	2	0	1	0
Mujer	22	Facultad de Ciencias Económicas	Soltero(a)	No	1	Sin empleo remunerado	4	3	5	5	5	1	0	1	1	1	2	2	3	2	1	3	3	2	2	1	1	2	3	2	2	3	3	4	1
Mujer	20	Facultad de Ciencias Sociales	Soltero(a)	No	3	Sin empleo remunerado	4	4	4	4	3	2	2	2	2	2	3	1	3	1	3	3	3	2	2	1	1	1	3	2	4	3	2	4	4
Mujer	24	Facultad de Ciencias Médicas	Casado(a)	Sí	1	Sin empleo remunerado	4	4	5	2	3	3	3	3	3	3	3	3	3	3	3	3	3	3	3	3	3	3	4	3	2	4	4	4	4
Mujer	22	Facultad de Ciencias Médicas	Soltero(a)	No	5	Sin empleo remunerado	7	5	5	6	7	1	1	1	1	1	1	1	1	1	1	1	1	1	1	1	1	0	1	1	1	1	1	1	1
Mujer	21	Facultad de Ciencias Médicas	Soltero(a)	No	2	Sin empleo remunerado	3	4	2	2	2	3	3	3	3	3	0	3	3	3	3	3	3	3	3	3	3	2	3	4	4	4	4	4	4
Hombre	23	Facultad de Ciencias Médicas	Soltero(a)	No	2	Sin empleo remunerado	3	4	3	4	1	3	3	2	3	2	2	0	0	0	2	2	2	0	0	0	0	4	4	4	1	1	1	4	2
Mujer	23	Facultad de Ciencias Médicas	Soltero(a)	No	1	Sin empleo remunerado	5	7	5	6	2	2	2	2	3	2	1	1	2	3	2	1	2	1	0	0	0	0	4	0	1	1	0	1	1
Hombre	22	Facultad de Ciencias Médicas	Soltero(a)	No	2	Sin empleo remunerado	2	4	1	6	1	1	3	3	3	3	1	2	2	3	0	3	1	3	1	2	3	0	3	2	0	1	1	1	0
Hombre	24	Facultad de Ciencias Médicas	Soltero(a)	No	2	Sin empleo remunerado	3	4	3	5	3	3	2	3	3	2	2	2	2	2	2	2	2	2	2	1	0	1	2	2	2	3	0	2	2
Mujer	23	Facultad de Ciencias Médicas	Soltero(a)	Sí	1	Sin empleo remunerado	1	1	1	1	1	3	3	3	3	3	3	3	3	3	3	3	3	3	3	3	3	4	4	4	4	4	3	4	4
Mujer	21	Facultad de Ciencias Económicas	Soltero(a)	No	2	Sin empleo remunerado	1	3	1	4	1	0	0	0	0	0	0	0	0	0	0	0	0	0	0	0	0	0	0	0	0	0	0	0	0
Mujer	22	Facultad de Ciencias Médicas	Soltero(a)	No	1	Sin empleo remunerado	4	5	5	4	4	1	1	1	1	0	1	0	1	0	1	1	0	1	0	0	0	0	1	0	1	0	0	1	0
Mujer	21	Facultad de Ciencias Médicas	Soltero(a)	No	2	Sin empleo remunerado	3	5	3	5	4	3	3	3	3	3	3	3	3	2	3	3	1	2	3	3	2	3	4	4	3	2	3	3	4
Mujer	21	Facultad de Ciencias Médicas	Soltero(a)	No	9	Con empleo remunerado	1	5	3	2	1	1	1	1	1	1	1	1	1	1	1	2	2	2	2	1	1	2	2	2	2	0	1	3	1
Mujer	42	Facultad de Ciencias Económicas	Soltero(a)	Sí	2	Con empleo remunerado	5	3	5	6	5	1	1	1	1	1	0	0	0	1	0	1	0	1	1	0	0	1	1	1	0	1	0	1	0
Mujer	27	Facultad de Ciencias Médicas	Casado(a)	No	6	Con empleo remunerado	4	4	3	4	3	3	3	2	2	2	2	3	1	1	1	1	0	2	2	2	3	1	1	1	0	1	3	1	3
Mujer	53	Facultad de Ciencias Económicas	Divorciado(a)	Sí	9	Sin empleo remunerado	6	5	6	7	5	0	0	0	0	0	0	0	0	0	1	1	0	0	0	0	0	0	2	2	2	0	2	2	2
Mujer	21	Facultad de Ciencias Económicas	Soltero(a)	No	4	Con empleo remunerado	4	7	7	7	7	1	2	1	1	0	2	2	1	1	0	1	2	0	0	0	0	1	0	0	0	0	0	1	0
Mujer	28	Facultad de Ciencias Médicas	Casado(a)	No	1	Sin empleo remunerado	5	4	5	5	2	1	3	3	3	2	0	3	2	1	0	1	3	1	1	0	0	2	0	1	0	1	0	2	0
Hombre	22	Facultad de Ciencias Económicas	Soltero(a)	No	5	Con empleo remunerado	4	4	5	4	3	0	1	1	1	0	1	0	3	0	0	3	0	0	2	0	0	0	3	1	4	1	0	3	0
Mujer	24	Facultad de Ciencias Económicas	Soltero(a)	No	0	Sin empleo remunerado	1	7	1	1	1	3	3	3	3	3	3	3	3	3	3	3	3	3	3	3	0	0	0	0	2	3	1	4	4
Hombre	26	Facultad de Ciencias Médicas	Soltero(a)	No	2	Sin empleo remunerado	4	4	4	4	4	1	2	1	2	1	2	2	1	2	2	3	2	2	3	0	0	0	4	3	1	0	0	3	2
Hombre	23	Facultad de Ciencias Económicas	Soltero(a)	No	3	Con empleo remunerado	7	7	7	7	5	2	1	2	2	2	2	2	1	2	2	0	2	0	0	0	0	0	0	0	0	0	0	0	0
Mujer	20	Facultad de Ciencias Económicas	Soltero(a)	No	2	Sin empleo remunerado	4	3	4	4	2	1	1	3	2	1	3	0	3	2	0	2	0	3	2	0	0	1	3	1	4	0	1	3	1
Mujer	21	Facultad de Ciencias Económicas	Soltero(a)	No	1	Sin empleo remunerado	1	3	4	1	1	3	3	3	3	3	3	3	3	3	0	3	0	1	3	3	3	4	4	4	4	4	4	4	4
Hombre	25	Facultad de Ciencias Económicas	Soltero(a)	No	2	Con empleo remunerado	5	4	6	6	5	3	2	1	2	2	2	2	2	1	1	1	1	1	1	1	1	1	2	2	2	0	0	0	0
Mujer	30	Facultad de Ciencias Económicas	Soltero(a)	Sí	3	Con empleo remunerado	5	4	5	6	6	1	1	0	1	1	0	0	0	1	0	1	0	0	0	0	0	1	1	1	1	0	0	1	0
Hombre	19	Facultad de Ciencias Económicas	Soltero(a)	No	2	Sin empleo remunerado	5	5	5	6	4	1	1	1	1	1	1	1	1	1	1	1	1	1	1	1	1	1	1	0	1	0	1	2	0
Hombre	27	Facultad de Ciencias Económicas	Soltero(a)	No	3	Sin empleo remunerado	1	1	1	1	7	3	3	3	3	3	3	3	3	3	3	3	3	3	3	3	3	0	0	0	0	0	0	0	4
Mujer	22	Facultad de Ciencias Económicas	Soltero(a)	No	1	Sin empleo remunerado	4	5	6	4	3	1	1	2	3	2	1	1	1	1	2	3	2	2	2	1	0	2	4	3	4	2	1	4	4
Mujer	22	Facultad de Ciencias Médicas	Soltero(a)	No	1	Sin empleo remunerado	5	6	5	6	6	2	2	2	2	1	2	1	2	2	2	2	2	2	2	1	2	3	2	2	4	3	2	3	2
Mujer	22	Facultad de Ciencias Económicas	Soltero(a)	No	2	Sin empleo remunerado	4	4	4	5	1	3	3	3	3	3	3	3	2	2	3	3	3	3	3	3	3	3	3	3	4	3	3	3	4
Mujer	22	Facultad de Ciencias Económicas	Soltero(a)	Sí	1	Sin empleo remunerado	5	5	5	4	3	1	1	1	2	1	1	2	0	1	0	1	1	1	1	1	1	0	2	1	3	2	2	2	2
Mujer	23	Facultad de Ciencias Económicas	Soltero(a)	No	4	Con empleo remunerado	5	6	5	5	5	1	1	1	0	0	0	0	0	0	0	1	1	0	0	0	0	1	1	1	2	0	0	0	0
Hombre	25	Facultad de Ciencias Económicas	Soltero(a)	No	10	Sin empleo remunerado	3	2	2	2	2	1	1	1	1	1	1	1	2	2	1	1	1	2	1	2	1	3	1	1	1	1	1	1	2
Mujer	25	Facultad de Ciencias Económicas	Soltero(a)	No	5	Con empleo remunerado	6	6	7	5	6	1	2	2	1	2	2	2	2	1	1	2	1	2	2	1	2	2	3	2	2	2	2	2	2
Hombre	38	Facultad de Ciencias Económicas	Casado(a)	Sí	1	Con empleo remunerado	5	6	4	4	3	1	1	3	3	2	3	2	1	1	1	2	2	2	1	1	0	1	1	1	3	0	0	1	1
Mujer	22	Facultad de Ciencias Económicas	Soltero(a)	No	3	Sin empleo remunerado	4	4	4	4	4	1	1	1	1	1	1	1	2	2	2	2	1	1	2	2	1	1	2	3	2	1	1	3	4
Hombre	19	Facultad de Ciencias Económicas	Soltero(a)	No	1	Sin empleo remunerado	3	5	5	5	6	1	1	1	2	1	1	2	0	0	0	2	0	0	0	2	0	1	1	2	2	0	0	3	0
Hombre	32	Facultad de Ciencias Económicas	Unión libre	Sí	7	Con empleo remunerado	7	7	7	7	7	0	0	0	0	0	0	0	0	0	0	0	0	0	0	0	0	0	0	0	0	0	0	0	0
Mujer	23	Facultad de Ciencias Económicas	Soltero(a)	Sí	3	Sin empleo remunerado	3	5	4	4	3	1	0	2	1	2	2	1	1	2	2	1	0	2	2	3	1	0	0	0	3	0	3	2	3
Mujer	28	Facultad de Ciencias Médicas	Soltero(a)	No	2	Sin empleo remunerado	4	4	3	4	4	2	1	2	1	1	1	1	1	1	1	0	1	1	0	0	0	0	2	2	0	1	0	1	2
Mujer	29	Facultad de Ciencias Médicas	Soltero(a)	No	2	Sin empleo remunerado	4	3	2	2	1	2	1	2	1	0	2	1	1	2	1	3	3	2	1	1	2	0	3	0	1	0	0	3	1
Mujer	19	Facultad de Ciencias Económicas	Soltero(a)	No	1	Sin empleo remunerado	4	4	4	4	4	3	3	3	3	3	3	0	1	1	1	1	0	1	1	0	0	0	3	0	0	0	0	2	2
Mujer	20	Facultad de Ciencias Económicas	Soltero(a)	No	4	Sin empleo remunerado	4	5	3	4	4	3	2	2	2	1	2	3	3	3	3	3	2	2	2	1	2	3	2	2	3	3	3	3	3
Mujer	21	Facultad de Ciencias Económicas	Soltero(a)	No	0	Sin empleo remunerado	5	6	5	5	6	3	3	3	3	3	3	3	2	1	3	2	3	3	3	3	0	2	0	4	4	3	3	3	4
Mujer	47	Facultad de Ciencias Económicas	Soltero(a)	Sí	0	Con empleo remunerado	2	2	1	1	2	1	1	1	1	1	1	1	0	1	1	1	1	0	1	0	0	0	2	1	2	0	0	2	2
Mujer	21	Facultad de Ciencias Económicas	Soltero(a)	No	1	Con empleo remunerado	4	5	6	5	4	3	3	3	3	3	1	3	1	2	3	3	3	1	2	1	1	1	4	4	4	4	0	4	4
Mujer	21	Facultad de Ciencias Económicas	Soltero(a)	No	1	Sin empleo remunerado	1	7	7	7	6	2	2	2	2	1	2	2	1	3	1	2	1	2	1	1	2	3	4	4	4	3	2	3	2
Hombre	24	Facultad de Ciencias Económicas	Soltero(a)	No	3	Con empleo remunerado	5	5	4	5	4	0	0	0	1	0	1	0	1	1	1	1	0	1	0	0	0	0	2	1	0	0	0	1	1
Mujer	19	Facultad de Ciencias Económicas	Soltero(a)	No	2	Sin empleo remunerado	3	6	7	6	6	3	3	3	3	3	3	2	1	2	3	3	3	3	3	2	0	3	4	3	4	3	4	4	4
Hombre	20	Facultad de Ciencias Económicas	Soltero(a)	No	4	Sin empleo remunerado	2	3	3	3	5	2	1	1	0	0	1	0	1	3	2	2	1	2	2	2	2	4	0	0	1	0	0	0	0
Hombre	25	Facultad de Ciencias Económicas	Soltero(a)	No	1	Con empleo remunerado	3	7	4	3	3	1	0	1	0	0	1	0	0	0	1	1	0	0	0	1	0	0	0	0	0	0	0	0	0
Mujer	24	Facultad de Ciencias Económicas	Unión libre	Sí	2	Sin empleo remunerado	4	4	6	5	3	1	1	1	1	1	1	0	1	1	1	1	1	0	1	1	0	1	1	1	1	0	0	1	0
Hombre	30	Otra	Unión libre	Sí	1	Con empleo remunerado	3	5	7	5	1	0	0	0	2	0	2	0	0	0	0	3	0	0	0	0	0	0	0	3	2	0	0	4	0
Mujer	32	Facultad de Ciencias Económicas	Soltero(a)	No	1	Con empleo remunerado	5	6	6	5	6	1	1	1	0	0	1	0	1	1	0	1	0	0	0	0	0	0	2	2	2	0	0	1	0
Hombre	40	Otra	Casado(a)	Sí	3	Con empleo remunerado	5	5	5	5	4	1	2	2	2	0	1	1	1	1	1	1	1	1	1	0	0	2	3	3	2	0	1	2	2
Mujer	23	Facultad de Ciencias Económicas	Soltero(a)	No	1	Sin empleo remunerado	3	1	3	2	1	3	3	3	3	3	3	3	2	3	3	3	3	3	2	1	3	0	2	4	4	4	2	2	4
Mujer	18	Facultad de Ciencias Económicas	Soltero(a)	No	0	Sin empleo remunerado	5	6	5	5	3	3	3	3	3	3	3	1	3	3	3	3	3	0	3	0	2	4	4	2	4	2	4	4	0
Hombre	23	Otra	Soltero(a)	No	3	Sin empleo remunerado	4	4	4	4	3	1	1	1	1	2	2	2	1	2	1	2	0	3	1	0	0	2	1	0	2	0	0	1	0
Mujer	20	Facultad de Ciencias Económicas	Soltero(a)	No	1	Sin empleo remunerado	4	4	3	3	3	3	2	2	2	2	2	2	3	2	3	3	1	3	2	0	1	1	1	1	3	3	2	2	3
Mujer	32	Facultad de Ciencias Económicas	Casado(a)	Sí	3	Sin empleo remunerado	7	4	7	3	1	3	2	3	3	2	3	2	1	2	3	3	3	2	2	2	3	2	3	3	4	3	2	2	4
Hombre	26	Facultad de Ciencias Económicas	Soltero(a)	No	0	Con empleo remunerado	4	5	5	5	1	3	3	3	2	2	3	3	0	2	0	3	3	0	0	0	0	1	0	2	2	2	2	2	2
Mujer	20	Facultad de Ciencias Económicas	Soltero(a)	No	3	Sin empleo remunerado	2	4	3	1	1	1	1	1	0	1	1	2	1	1	2	1	1	1	3	1	1	2	4	3	2	4	4	1	4
Mujer	52	Facultad de Ciencias Económicas	Casado(a)	Sí	6	Con empleo remunerado	5	5	4	5	3	2	2	2	2	2	3	3	1	1	2	2	2	2	2	2	0	3	3	3	4	1	1	3	3
Hombre	19	Facultad de Ciencias Económicas	Soltero(a)	No	0	Sin empleo remunerado	7	6	7	7	7	2	1	2	1	1	1	1	1	1	1	2	1	1	1	1	1	0	0	0	0	0	0	0	0
Mujer	19	Facultad de Ciencias Económicas	Soltero(a)	No	3	Sin empleo remunerado	4	5	5	4	3	1	1	1	1	1	1	3	1	1	0	1	0	1	0	0	0	0	1	2	1	2	0	1	0
Mujer	25	Facultad de Ciencias Económicas	Soltero(a)	No	6	Sin empleo remunerado	4	4	5	4	2	3	1	1	1	1	1	1	2	1	1	1	1	1	1	1	1	2	2	2	4	1	1	4	1
Hombre	21	Facultad de Ciencias Económicas	Soltero(a)	No	3	Sin empleo remunerado	4	5	5	6	4	3	3	3	3	3	3	1	1	1	2	2	2	2	2	2	0	3	3	1	4	0	1	2	4
Hombre	26	Facultad de Ciencias Económicas	Soltero(a)	No	2	Sin empleo remunerado	6	6	7	6	6	0	0	0	0	0	0	0	0	0	0	1	2	0	1	0	0	0	0	0	0	0	0	0	0
Mujer	21	Facultad de Ciencias Económicas	Soltero(a)	No	1	Sin empleo remunerado	6	6	6	6	7	1	1	1	2	1	0	1	1	1	3	2	1	1	3	1	0	0	0	0	0	1	2	2	3
Mujer	23	Facultad de Ciencias Económicas	Unión libre	Sí	1	Sin empleo remunerado	5	6	5	7	5	3	1	3	3	1	2	2	0	2	3	3	2	1	1	1	1	2	2	2	3	2	2	2	2
Mujer	20	Facultad de Ciencias Económicas	Soltero(a)	No	3	Sin empleo remunerado	5	7	6	7	1	3	3	3	3	3	3	3	3	3	3	3	3	3	3	0	3	4	3	0	4	3	4	4	4
Mujer	28	Facultad de Ciencias Sociales	Soltero(a)	No	4	Sin empleo remunerado	4	5	5	5	2	2	2	2	3	2	2	3	2	3	3	3	2	3	3	3	0	0	2	0	3	0	0	2	4
Mujer	37	Facultad de Ciencias Económicas	Unión libre	Sí	5	Sin empleo remunerado	5	7	7	7	7	1	3	2	3	2	1	2	1	0	1	1	0	2	1	0	0	1	1	1	2	0	0	1	0
Mujer	38	Facultad de Ciencias Económicas	Soltero(a)	Sí	7	Con empleo remunerado	1	7	7	5	7	1	1	1	1	1	1	1	0	1	1	1	1	1	1	1	1	0	1	1	1	0	0	0	1
Hombre	24	Facultad de Ciencias Económicas	Soltero(a)	No	1	Con empleo remunerado	7	7	7	7	6	0	3	1	0	0	0	1	0	0	0	0	1	0	0	0	0	1	2	0	1	0	0	0	0
Mujer	19	Otra	Soltero(a)	No	3	Sin empleo remunerado	4	5	4	4	4	2	1	2	2	1	2	1	1	1	2	2	1	1	1	1	1	1	2	1	0	2	1	1	2
Hombre	22	Facultad de Ciencias Económicas	Soltero(a)	No	2	Sin empleo remunerado	4	6	4	5	4	1	1	1	1	1	0	1	1	1	0	1	1	1	0	0	0	0	0	0	0	0	0	0	0
Mujer	19	Facultad de Ciencias Económicas	Soltero(a)	No	4	Sin empleo remunerado	6	6	6	6	6	1	1	2	2	2	3	2	2	2	3	2	3	1	3	1	1	0	3	1	3	2	4	4	2
Mujer	31	Facultad de Ciencias Económicas	Soltero(a)	Sí	6	Con empleo remunerado	3	5	4	3	2	3	3	3	3	3	3	3	2	2	2	2	2	1	1	1	1	3	3	2	3	3	3	3	4
Mujer	30	Facultad de Ciencias Económicas	Casado(a)	Sí	4	Sin empleo remunerado	5	4	4	5	4	1	2	2	2	2	2	0	0	0	0	1	1	0	1	0	0	1	0	0	1	1	1	1	0
Mujer	18	Facultad de Ciencias Económicas	Soltero(a)	No	3	Sin empleo remunerado	4	4	5	5	4	3	3	3	3	1	2	3	1	1	1	3	3	2	2	3	0	3	4	3	4	3	2	4	3
Mujer	28	Facultad de Ciencias Económicas	Soltero(a)	No	3	Sin empleo remunerado	5	1	1	2	1	3	3	3	3	3	3	3	2	3	3	3	2	3	3	3	3	2	4	2	4	4	2	4	4
Mujer	26	Facultad de Ciencias Económicas	Soltero(a)	No	2	Con empleo remunerado	5	5	5	4	4	2	3	3	3	3	3	3	3	3	3	3	2	2	2	2	2	2	4	4	4	3	2	4	4
Mujer	33	Facultad de Ciencias Económicas	Soltero(a)	Sí	4	Sin empleo remunerado	5	5	5	5	4	2	0	1	1	1	1	1	1	1	1	3	3	2	1	0	0	4	3	2	2	1	2	2	2
Mujer	33	Facultad de Ciencias Económicas	Casado(a)	Sí	2	Sin empleo remunerado	4	4	5	6	3	3	0	3	3	3	3	3	2	1	3	3	1	2	2	1	0	2	4	1	2	3	4	4	2
Hombre	23	Facultad de Ciencias Económicas	Soltero(a)	No	4	Sin empleo remunerado	7	7	7	7	7	3	2	3	3	3	0	0	0	0	0	0	0	0	0	0	0	3	4	1	0	2	0	0	1
Mujer	36	Facultad de Ciencias Económicas	Soltero(a)	Sí	2	Con empleo remunerado	5	4	4	5	1	1	0	0	1	1	1	0	0	0	1	1	1	0	1	0	0	0	1	0	0	0	1	1	1
Mujer	26	Facultad de Ciencias Económicas	Separado(a)	Sí	4	Con empleo remunerado	4	5	4	3	1	2	2	2	2	2	3	1	2	2	3	2	3	2	2	2	3	2	2	2	3	1	2	3	2
Mujer	25	Facultad de Ciencias Económicas	Soltero(a)	No	2	Sin empleo remunerado	1	4	4	5	4	3	3	3	3	3	3	3	2	3	3	3	3	3	3	3	3	3	4	4	2	4	4	4	4
Mujer	22	Facultad de Ciencias Económicas	Soltero(a)	No	1	Sin empleo remunerado	4	4	5	5	5	3	1	3	2	2	2	3	2	2	2	2	2	2	3	3	2	2	2	0	0	2	4	3	2
Mujer	20	Facultad de Ciencias Económicas	Soltero(a)	No	4	Con empleo remunerado	3	4	4	3	3	1	1	1	2	1	2	0	1	1	1	3	2	0	1	0	0	3	4	2	2	0	0	3	2
Hombre	22	Facultad de Ciencias Económicas	Soltero(a)	No	3	Con empleo remunerado	3	4	4	4	3	1	1	1	1	1	1	0	2	2	1	3	1	2	2	1	0	0	0	0	2	2	0	3	0
Hombre	26	Facultad de Ciencias Económicas	Soltero(a)	No	0	Sin empleo remunerado	7	5	5	3	3	1	1	1	1	3	2	2	1	2	2	2	2	1	2	1	2	2	3	2	3	0	1	3	0
Mujer	21	Facultad de Ciencias Económicas	Soltero(a)	No	2	Sin empleo remunerado	5	3	5	3	7	3	3	3	3	3	3	3	0	3	3	3	3	3	3	3	3	3	1	0	4	1	1	4	2
Mujer	23	Facultad de Ciencias Económicas	Soltero(a)	No	3	Sin empleo remunerado	1	2	2	2	1	3	3	3	2	3	3	3	3	3	3	3	3	3	3	2	3	2	3	2	2	3	3	4	3
Mujer	23	Facultad de Ciencias Económicas	Soltero(a)	No	2	Con empleo remunerado	5	6	6	5	7	1	2	2	3	2	1	2	3	2	2	2	3	2	2	0	0	2	0	0	0	0	0	3	3
Mujer	25	Facultad de Ciencias Médicas	Separado(a)	Sí	3	Sin empleo remunerado	4	4	5	5	1	2	1	3	1	3	3	2	1	0	1	3	3	3	2	1	0	0	3	3	4	3	4	4	4
Mujer	22	Facultad de Ciencias Económicas	Soltero(a)	No	3	Sin empleo remunerado	4	5	7	4	3	1	1	1	1	1	1	0	0	1	2	2	1	0	1	1	0	2	0	0	2	0	0	1	2
Mujer	33	Facultad de Ciencias Económicas	Separado(a)	Sí	4	Con empleo remunerado	4	4	7	5	3	1	1	2	0	0	0	1	1	0	0	1	1	0	1	0	0	0	1	2	0	0	0	2	0
Mujer	22	Facultad de Ciencias Económicas	Soltero(a)	No	2	Sin empleo remunerado	5	6	6	6	5	1	1	1	1	0	1	0	0	1	0	1	1	0	1	0	0	0	1	1	0	0	0	1	0
Mujer	43	Facultad de Ciencias Económicas	Soltero(a)	No	3	Con empleo remunerado	4	4	4	5	4	1	1	1	1	1	1	1	1	1	1	1	1	1	1	1	0	0	1	0	1	1	0	1	0
Hombre	22	Facultad de Ciencias Económicas	Soltero(a)	No	3	Con empleo remunerado	5	5	5	4	3	1	1	1	1	1	1	1	0	1	1	1	1	1	1	0	0	1	1	1	1	0	1	0	0
Hombre	22	Facultad de Ciencias Económicas	Soltero(a)	No	1	Sin empleo remunerado	7	7	7	7	7	1	3	2	2	3	3	3	0	3	2	2	2	2	2	2	2	0	3	0	3	1	0	3	3
Mujer	25	Facultad de Ciencias Económicas	Soltero(a)	No	1	Con empleo remunerado	4	4	4	4	5	1	1	1	1	0	1	0	1	1	0	1	1	0	1	0	0	0	0	2	2	0	1	2	0
Mujer	21	Facultad de Ciencias Económicas	Soltero(a)	No	3	Con empleo remunerado	3	5	5	4	4	3	2	3	3	1	3	3	1	3	3	3	3	1	1	2	0	4	1	1	3	1	0	4	1
Mujer	21	Facultad de Ciencias Económicas	Soltero(a)	No	2	Sin empleo remunerado	4	7	5	7	4	1	2	2	2	3	3	1	1	1	2	1	0	2	0	0	0	0	1	1	2	0	0	1	3
Hombre	28	Facultad de Ciencias Económicas	Soltero(a)	No	1	Con empleo remunerado	5	6	7	7	4	0	0	0	0	0	0	0	0	2	1	1	0	1	2	2	0	0	0	0	0	0	0	0	0
Hombre	26	Facultad de Ciencias Económicas	Soltero(a)	No	3	Sin empleo remunerado	4	5	7	4	6	1	0	1	1	1	1	1	0	0	0	1	1	0	0	0	0	0	0	0	1	0	0	0	0
Hombre	20	Facultad de Humanidades y Artes	Soltero(a)	No	4	Con empleo remunerado	3	4	5	6	6	1	1	0	0	0	1	1	0	1	1	1	1	1	1	1	1	2	2	2	1	2	1	1	1
Hombre	24	Facultad de Ciencias Económicas	Soltero(a)	No	5	Con empleo remunerado	3	7	7	7	1	1	1	1	1	1	1	1	2	1	2	1	0	1	1	1	1	1	1	0	2	3	3	1	2
Mujer	23	Facultad de Ciencias Económicas	Soltero(a)	No	3	Sin empleo remunerado	4	4	4	4	4	3	3	3	2	2	2	2	2	1	2	3	3	3	3	2	1	3	3	3	2	3	1	4	2
Mujer	22	Facultad de Ciencias Económicas	Soltero(a)	No	3	Sin empleo remunerado	3	4	4	3	4	1	2	2	2	2	2	3	2	2	2	2	2	3	2	2	0	2	1	2	0	0	3	2	2
Mujer	22	Facultad de Ciencias Económicas	Soltero(a)	No	2	Con empleo remunerado	4	4	4	5	3	3	3	3	3	2	3	2	3	1	1	3	0	3	3	1	0	2	4	2	3	2	1	4	0
Mujer	29	Facultad de Ciencias Económicas	Casado(a)	Sí	4	Con empleo remunerado	3	5	4	7	1	3	3	1	1	2	2	2	0	1	1	2	3	0	2	0	0	2	2	1	2	0	0	3	1
Mujer	25	Facultad de Ciencias Económicas	Soltero(a)	Sí	2	Con empleo remunerado	3	5	5	7	3	2	2	3	3	3	3	1	3	3	3	3	3	2	3	1	0	3	3	0	4	2	0	4	4
Mujer	22	Facultad de Ciencias Económicas	Soltero(a)	No	3	Sin empleo remunerado	4	4	6	7	6	2	1	2	2	1	1	2	2	2	0	2	0	1	1	0	0	1	1	0	1	0	0	2	0
Mujer	36	Facultad de Ciencias Económicas	Separado(a)	Sí	7	Con empleo remunerado	4	5	7	4	4	1	1	1	1	1	1	1	1	1	1	1	1	1	1	1	0	0	0	1	2	0	0	1	0
Mujer	32	Facultad de Ciencias Económicas	Unión libre	Sí	3	Con empleo remunerado	1	4	2	5	1	3	3	3	3	3	3	3	2	3	3	3	3	3	1	3	3	3	3	3	3	3	3	3	3
Mujer	27	Facultad de Ciencias Económicas	Soltero(a)	No	6	Con empleo remunerado	4	5	4	5	5	0	0	1	2	1	1	1	1	1	2	1	1	0	0	0	0	0	0	1	0	0	1	1	4
Mujer	28	Facultad de Ciencias Económicas	Casado(a)	Sí	2	Con empleo remunerado	6	7	7	6	4	1	0	0	0	0	0	0	2	0	0	0	0	0	0	0	0	0	2	1	2	0	2	2	1
Mujer	22	Facultad de Humanidades y Artes	Soltero(a)	No	2	Sin empleo remunerado	4	5	5	5	3	1	1	1	1	1	1	1	0	1	1	1	2	1	2	0	0	0	2	0	3	0	1	1	1
Mujer	31	Facultad de Humanidades y Artes	Soltero(a)	No	4	Con empleo remunerado	4	5	6	6	6	1	1	1	0	0	0	0	1	0	0	1	0	1	1	0	0	0	2	3	1	1	0	1	0
Mujer	29	Facultad de Ciencias Médicas	Soltero(a)	No	2	Sin empleo remunerado	3	3	4	3	3	2	2	2	2	2	2	2	3	2	2	2	2	2	2	2	2	3	2	4	4	4	4	4	4
Mujer	21	Facultad de Ciencias Económicas	Soltero(a)	No	4	Con empleo remunerado	4	5	7	6	6	1	0	1	1	0	1	0	1	1	0	0	1	1	0	0	0	1	1	0	1	0	0	1	0
Mujer	20	Facultad de Ciencias Médicas	Soltero(a)	No	0	Sin empleo remunerado	4	6	6	4	3	3	3	3	2	1	2	2	0	0	0	1	0	1	0	0	0	0	1	0	1	1	0	1	0
Mujer	26	Facultad de Ciencias Económicas	Soltero(a)	No	4	Sin empleo remunerado	5	3	2	3	2	3	3	3	3	3	3	3	1	1	1	1	1	1	1	2	1	2	3	3	3	1	1	3	3
Mujer	31	Facultad de Ciencias Económicas	Separado(a)	Sí	1	Con empleo remunerado	4	4	5	5	5	2	2	3	2	2	1	1	1	1	2	2	1	1	2	1	1	1	2	1	2	1	1	3	2
Mujer	29	Facultad de Ciencias Económicas	Casado(a)	No	3	Sin empleo remunerado	7	1	5	4	1	3	3	3	3	3	3	3	1	3	3	3	3	3	3	3	3	2	4	4	4	4	4	4	4
Hombre	18	Facultad de Ingeniería	Soltero(a)	No	3	Sin empleo remunerado	4	5	5	3	2	0	3	3	1	2	3	3	2	2	3	3	0	0	3	2	0	1	2	2	1	0	0	1	4
Mujer	29	Facultad de Ciencias Médicas	Unión libre	No	4	Con empleo remunerado	1	2	1	1	1	3	3	3	3	2	2	3	1	2	2	3	2	3	2	2	2	3	3	3	3	2	2	4	3
Mujer	23	Facultad de Ciencias Médicas	Soltero(a)	No	2	Sin empleo remunerado	1	2	2	2	1	3	2	3	3	2	2	2	3	3	3	3	3	3	3	1	0	1	1	2	3	1	2	4	3
Mujer	21	Facultad de Humanidades y Artes	Soltero(a)	No	1	Con empleo remunerado	4	4	3	5	1	1	1	1	2	3	0	0	1	2	3	3	3	2	2	2	0	0	2	0	0	0	0	3	3
Mujer	25	Facultad de Ciencias Económicas	Soltero(a)	No	1	Sin empleo remunerado	6	6	6	5	6	0	0	0	0	0	0	0	0	1	3	1	1	0	2	0	0	0	0	0	3	3	0	0	2
Mujer	21	Facultad de Ciencias Médicas	Soltero(a)	No	1	Sin empleo remunerado	2	3	2	3	5	2	3	3	3	2	2	3	1	3	3	2	3	3	3	0	1	1	3	3	1	1	0	1	2
Hombre	26	Facultad de Ciencias Médicas	Soltero(a)	No	0	Sin empleo remunerado	3	6	5	6	7	3	2	3	1	1	3	1	0	1	0	2	0	3	2	1	0	1	4	3	2	3	3	4	1
Hombre	22	Facultad de Ciencias Económicas	Soltero(a)	No	1	Sin empleo remunerado	1	4	5	1	2	0	0	0	0	0	1	1	0	0	1	1	1	1	1	0	1	1	2	0	3	0	0	2	0
Mujer	27	Facultad de Ciencias Económicas	Soltero(a)	No	3	Con empleo remunerado	5	5	5	4	1	2	2	2	2	1	1	0	1	1	1	1	1	1	0	0	1	0	1	0	1	0	0	1	1
Mujer	23	Facultad de Ciencias Económicas	Soltero(a)	No	3	Sin empleo remunerado	3	4	4	5	4	2	2	2	3	2	2	2	1	1	1	1	2	1	1	1	1	0	2	0	2	0	2	2	1
Mujer	28	Facultad de Ciencias Económicas	Casado(a)	Sí	3	Sin empleo remunerado	7	6	7	7	7	0	1	1	0	0	1	2	0	0	0	0	1	0	0	0	0	0	0	0	1	0	0	2	0
Hombre	30	Facultad de Ciencias Económicas	Soltero(a)	No	9	Con empleo remunerado	4	5	5	5	1	1	0	3	2	3	3	2	1	3	2	3	2	0	0	0	0	0	1	0	2	0	1	1	1
Mujer	25	Facultad de Ciencias Económicas	Soltero(a)	No	1	Sin empleo remunerado	2	3	2	3	3	3	2	3	2	2	3	0	2	0	3	3	3	0	1	0	0	0	4	0	0	0	3	4	4
Hombre	33	Facultad de Ciencias Económicas	Soltero(a)	No	0	Sin empleo remunerado	4	6	6	5	4	0	1	2	3	2	2	3	1	1	0	3	2	2	2	0	0	0	0	0	2	3	1	4	0
Mujer	21	Facultad de Ciencias Económicas	Soltero(a)	No	1	Sin empleo remunerado	7	7	7	7	7	3	3	3	0	3	3	3	3	3	3	3	1	3	3	3	3	0	0	4	4	4	4	4	4
Mujer	23	Facultad de Ciencias Médicas	Soltero(a)	No	2	Sin empleo remunerado	4	5	5	7	4	2	1	1	1	2	2	2	1	1	3	2	3	1	1	2	0	0	1	2	0	1	0	4	1
Mujer	22	Facultad de Ciencias Económicas	Soltero(a)	No	2	Sin empleo remunerado	4	4	4	5	4	3	3	3	3	3	3	3	3	3	3	3	3	3	3	3	3	4	4	4	4	4	4	4	4
Hombre	24	Facultad de Ciencias Médicas	Soltero(a)	No	2	Sin empleo remunerado	6	7	7	7	3	0	0	0	0	0	1	0	0	0	1	2	1	0	0	0	0	0	2	0	0	0	0	1	2
Hombre	34	Facultad de Ciencias Económicas	Soltero(a)	No	8	Sin empleo remunerado	6	6	7	7	7	0	0	0	0	0	0	0	0	0	0	0	0	0	0	0	0	0	0	0	0	0	0	0	0
Mujer	24	Facultad de Ciencias Económicas	Soltero(a)	No	2	Con empleo remunerado	4	6	5	5	6	1	2	2	2	2	2	3	1	2	1	2	2	2	2	2	0	3	3	2	3	3	0	3	1
Mujer	38	Facultad de Ciencias Económicas	Separado(a)	Sí	2	Sin empleo remunerado	5	5	5	6	4	1	0	1	1	1	2	1	1	1	1	1	1	1	1	2	1	0	0	0	0	0	0	1	0
Mujer	22	Facultad de Ciencias Médicas	Soltero(a)	No	1	Sin empleo remunerado	6	7	7	6	7	1	1	1	3	2	3	2	1	2	0	3	3	0	0	0	0	0	3	0	0	0	0	4	0
Mujer	22	Facultad de Ciencias Económicas	Soltero(a)	No	4	Sin empleo remunerado	5	6	6	7	4	0	0	1	1	1	1	1	1	1	3	3	0	0	0	0	0	0	3	0	1	1	0	4	0
Hombre	32	Otra	Soltero(a)	No	2	Con empleo remunerado	6	7	7	6	4	1	1	1	1	1	0	0	0	0	0	1	0	0	0	0	0	4	0	0	0	0	0	1	0
Hombre	29	Facultad de Ciencias Médicas	Soltero(a)	No	2	Sin empleo remunerado	2	2	3	5	3	2	1	3	3	3	3	3	3	3	3	2	3	2	2	2	3	3	2	1	2	2	0	4	2
Mujer	20	Facultad de Ciencias Médicas	Soltero(a)	No	3	Sin empleo remunerado	4	3	4	4	3	2	1	2	2	1	3	1	2	2	2	2	3	2	2	0	0	2	3	2	4	0	0	4	2
Mujer	21	Facultad de Ciencias Médicas	Soltero(a)	No	1	Sin empleo remunerado	4	5	4	4	2	1	1	1	1	1	1	1	1	1	1	1	1	1	1	1	1	0	0	0	0	0	0	0	0
Mujer	24	Facultad de Ciencias Médicas	Soltero(a)	No	3	Sin empleo remunerado	3	4	4	4	1	2	1	2	2	1	2	0	2	2	2	3	3	2	3	3	2	4	4	1	0	4	1	4	2
Mujer	37	Facultad de Ciencias Médicas	Soltero(a)	No	0	Con empleo remunerado	5	6	6	5	6	3	1	3	3	3	3	3	3	3	3	3	3	3	3	3	1	4	4	4	4	4	0	4	4
Mujer	22	Facultad de Ciencias Médicas	Soltero(a)	No	1	Sin empleo remunerado	2	1	1	1	1	3	3	3	3	3	3	3	3	1	1	2	2	2	3	3	3	4	0	0	4	4	2	4	4
Mujer	23	Facultad de Ciencias Médicas	Soltero(a)	No	2	Sin empleo remunerado	3	2	1	4	1	2	2	2	2	2	2	2	2	2	3	2	2	3	2	2	2	1	1	2	1	1	1	3	4
Mujer	22	Facultad de Ciencias Médicas	Soltero(a)	No	2	Sin empleo remunerado	3	4	4	3	6	3	3	3	2	2	3	2	1	1	2	3	3	3	2	2	0	0	3	2	1	0	0	4	3
Hombre	26	Facultad de Ciencias Médicas	Soltero(a)	No	2	Sin empleo remunerado	7	7	5	3	2	3	3	3	3	3	3	3	2	3	3	3	2	3	3	3	2	3	3	3	3	3	0	4	4
Mujer	24	Facultad de Ciencias Médicas	Soltero(a)	No	4	Con empleo remunerado	4	4	4	4	4	0	2	2	3	3	2	2	3	1	1	2	2	0	0	0	0	2	4	4	2	2	0	4	2
Mujer	27	Facultad de Ciencias Médicas	Soltero(a)	No	0	Sin empleo remunerado	1	1	1	2	1	3	1	1	1	3	2	3	3	3	0	3	3	3	3	2	3	3	2	4	3	1	1	1	0
Hombre	18	Facultad de Ciencias Médicas	Soltero(a)	No	0	Sin empleo remunerado	5	6	4	5	6	2	1	2	2	2	3	0	3	1	2	3	3	0	3	0	0	0	0	0	1	0	1	2	2
Hombre	19	Facultad de Ciencias Médicas	Soltero(a)	No	1	Sin empleo remunerado	7	6	6	7	6	1	1	2	1	0	1	2	1	1	0	1	0	0	0	0	1	1	0	0	2	3	1	0	1
Hombre	26	Facultad de Ciencias Médicas	Soltero(a)	No	3	Sin empleo remunerado	4	5	7	5	4	1	0	1	1	0	0	1	1	0	1	1	0	0	0	0	0	2	1	0	0	0	0	1	2
Mujer	26	Facultad de Ciencias Económicas	Soltero(a)	No	5	Sin empleo remunerado	5	4	5	5	3	3	2	2	2	2	3	3	3	3	3	3	3	3	3	3	1	3	4	4	3	4	4	4	4
Mujer	23	Facultad de Ciencias Médicas	Soltero(a)	No	3	Sin empleo remunerado	4	5	5	4	4	1	1	1	1	1	1	1	0	1	1	1	1	1	1	1	0	0	0	0	1	1	1	1	1
Hombre	25	Facultad de Ciencias Médicas	Soltero(a)	No	3	Con empleo remunerado	6	6	7	7	7	1	1	0	1	0	1	0	0	0	0	1	0	0	0	0	0	0	0	0	1	0	0	0	0
Mujer	23	Facultad de Ciencias Médicas	Soltero(a)	No	2	Con empleo remunerado	3	3	3	4	1	3	3	3	3	3	3	3	3	3	3	3	3	0	3	1	2	2	3	3	3	4	2	4	4
Mujer	25	Otra	Soltero(a)	No	2	Sin empleo remunerado	3	3	5	4	4	3	3	3	3	3	3	3	2	3	3	2	2	3	1	2	0	3	4	4	4	2	4	4	4
Mujer	19	Facultad de Ciencias Sociales	Soltero(a)	No	1	Sin empleo remunerado	7	7	7	6	6	1	1	1	1	1	1	1	0	0	0	0	0	0	0	0	0	0	0	0	0	0	0	0	0
Mujer	33	Facultad de Ciencias Económicas	Soltero(a)	Sí	7	Con empleo remunerado	6	4	5	4	3	1	1	1	1	1	0	1	1	1	0	2	1	1	2	1	1	0	1	2	0	0	0	2	0
Hombre	20	Facultad de Ciencias Médicas	Soltero(a)	No	2	Sin empleo remunerado	4	3	4	3	4	2	2	2	2	2	2	2	2	1	2	3	3	2	3	2	0	2	3	1	1	2	0	3	3
Mujer	23	Facultad de Ciencias Médicas	Soltero(a)	No	1	Sin empleo remunerado	5	6	3	5	2	3	2	2	2	1	3	1	1	3	3	2	0	3	0	0	3	0	2	1	0	3	3	3	4
Mujer	22	Facultad de Ciencias Económicas	Soltero(a)	No	1	Sin empleo remunerado	5	5	5	6	4	2	2	3	3	2	3	3	3	2	3	2	3	0	0	1	0	1	1	1	0	2	0	2	2
Mujer	23	Facultad de Ciencias Médicas	Soltero(a)	No	4	Sin empleo remunerado	4	3	4	3	4	3	3	3	3	3	1	3	3	3	2	3	3	1	3	3	0	3	4	1	3	2	1	3	2
Mujer	38	Facultad de Ciencias Médicas	Soltero(a)	Sí	3	Con empleo remunerado	3	2	3	3	3	3	3	3	3	3	3	3	2	2	3	3	3	3	3	3	2	0	2	2	2	2	0	3	4
Mujer	22	Facultad de Ciencias Económicas	Soltero(a)	No	2	Con empleo remunerado	4	5	5	2	5	3	2	2	2	2	2	2	1	2	2	1	2	1	2	1	0	2	2	2	2	2	2	2	2
Mujer	24	Facultad de Ciencias Médicas	Soltero(a)	No	2	Con empleo remunerado	4	5	6	3	1	3	2	3	3	3	1	3	3	2	2	3	0	3	3	0	3	3	2	0	4	2	0	4	4
Mujer	21	Facultad de Ciencias Médicas	Soltero(a)	No	2	Sin empleo remunerado	6	7	7	6	7	1	0	2	3	3	3	0	0	3	0	3	3	3	0	0	0	4	3	2	3	0	3	4	1
Mujer	30	Facultad de Ciencias Económicas	Soltero(a)	No	6	Con empleo remunerado	7	6	7	7	7	1	3	0	0	2	1	0	0	1	0	1	0	0	1	0	0	0	1	1	0	0	0	1	0
Mujer	26	Facultad de Ciencias Sociales	Soltero(a)	Sí	2	Con empleo remunerado	4	4	4	4	4	3	3	3	3	3	3	3	3	3	3	3	3	3	3	3	3	3	3	2	3	3	2	3	2
Mujer	20	Facultad de Ciencias Médicas	Soltero(a)	No	3	Con empleo remunerado	3	3	3	6	1	2	2	3	3	3	3	2	3	3	3	3	3	3	3	2	3	3	3	3	3	3	3	4	4
Mujer	22	Facultad de Ciencias Médicas	Soltero(a)	No	2	Con empleo remunerado	3	3	1	4	3	3	3	3	3	3	3	3	3	3	3	3	3	3	3	3	3	2	4	2	2	4	4	4	4
Mujer	24	Facultad de Ciencias Médicas	Soltero(a)	No	2	Sin empleo remunerado	5	4	4	5	4	2	1	3	1	1	0	0	2	0	3	2	1	0	2	2	0	0	1	1	1	2	0	1	2
Mujer	20	Facultad de Ciencias Médicas	Soltero(a)	No	2	Sin empleo remunerado	2	4	4	4	2	0	0	1	1	1	1	1	1	0	1	2	2	1	1	0	0	1	3	1	1	2	3	4	3
Mujer	28	Facultad de Ciencias Sociales	Unión libre	No	3	Con empleo remunerado	5	4	7	7	3	2	2	3	3	2	1	0	2	1	0	3	3	1	3	0	0	3	4	0	1	0	0	3	0
Mujer	20	Facultad de Ciencias Médicas	Soltero(a)	No	0	Sin empleo remunerado	2	4	3	1	3	2	1	1	1	0	1	3	3	2	3	2	1	2	0	1	0	3	0	0	1	0	0	3	0
Mujer	20	Facultad de Ciencias Médicas	Soltero(a)	No	1	Con empleo remunerado	4	6	4	5	1	3	3	3	3	3	3	3	3	3	3	3	3	3	3	3	3	0	3	3	4	4	4	4	4
Mujer	28	Facultad de Ciencias Jurídicas	Soltero(a)	No	3	Con empleo remunerado	6	7	6	6	6	3	3	3	3	3	3	3	3	3	3	3	3	3	3	3	3	4	4	4	4	4	4	3	3
Mujer	22	Facultad de Ciencias Médicas	Soltero(a)	No	1	Sin empleo remunerado	5	6	7	6	6	1	1	1	1	1	1	1	1	1	0	1	1	1	1	1	1	0	0	0	0	0	0	1	0
Mujer	22	Facultad de Ciencias Jurídicas	Soltero(a)	No	4	Sin empleo remunerado	3	4	4	4	3	3	3	3	3	3	3	3	3	3	3	3	3	3	3	2	3	4	4	4	4	4	3	4	4
Hombre	46	Facultad de Ciencias Jurídicas	Casado(a)	Sí	6	Sin empleo remunerado	6	6	4	3	2	2	2	2	1	1	1	3	1	0	1	0	0	0	2	0	0	0	0	0	2	0	0	0	1
Mujer	23	Facultad de Ciencias Jurídicas	Soltero(a)	No	2	Sin empleo remunerado	5	6	7	4	6	3	3	3	1	1	3	3	1	3	1	1	1	1	1	1	1	0	1	1	4	4	3	4	4
Mujer	50	Facultad de Ciencias Jurídicas	Casado(a)	Sí	8	Con empleo remunerado	5	5	5	6	5	2	2	2	0	2	2	1	1	0	1	2	2	1	1	1	1	2	0	2	2	0	1	2	0
Mujer	22	Facultad de Ciencias Médicas	Soltero(a)	No	2	Sin empleo remunerado	1	2	1	2	4	3	3	2	2	3	3	3	1	2	2	2	3	2	2	2	1	0	2	2	1	2	2	3	0
Hombre	21	Facultad de Ciencias Sociales	Soltero(a)	No	2	Sin empleo remunerado	4	4	4	4	4	1	1	1	2	1	1	2	1	2	2	1	2	1	2	1	2	1	2	3	2	0	2	3	3
Mujer	20	Facultad de Ciencias Médicas	Soltero(a)	No	2	Sin empleo remunerado	7	1	4	4	1	3	3	3	3	3	3	3	3	3	3	3	3	3	3	3	3	1	3	3	3	3	3	3	3
Hombre	26	Facultad de Ingeniería	Soltero(a)	No	2	Con empleo remunerado	7	6	7	6	7	0	0	0	1	1	1	0	1	0	0	1	3	0	0	0	0	1	1	0	1	0	0	2	0
Hombre	26	Facultad de Humanidades y Artes	Soltero(a)	No	3	Sin empleo remunerado	4	6	5	5	6	1	1	0	0	1	1	0	1	0	0	1	0	0	0	1	0	0	1	1	0	0	0	1	0
Mujer	19	Facultad de Humanidades y Artes	Soltero(a)	No	5	Sin empleo remunerado	4	4	5	5	3	3	3	3	3	3	3	3	3	3	3	3	3	3	3	3	1	3	3	3	3	3	2	4	2
Mujer	29	Facultad de Humanidades y Artes	Separado(a)	Sí	6	Sin empleo remunerado	5	6	6	6	6	1	1	1	1	1	1	1	1	1	0	1	1	0	1	1	0	0	4	0	0	0	0	2	0
Hombre	23	Facultad de Ciencias Sociales	Soltero(a)	No	2	Sin empleo remunerado	1	1	1	1	1	1	1	0	0	0	0	0	3	3	3	0	0	0	0	3	0	0	1	1	1	1	1	1	1
Mujer	18	Facultad de Ingeniería	Casado(a)	No	5	Sin empleo remunerado	6	7	6	6	7	3	1	1	1	1	1	3	1	1	0	3	1	1	1	1	0	1	4	2	3	0	2	2	2
Hombre	25	Facultad de Humanidades y Artes	Soltero(a)	No	2	Sin empleo remunerado	1	2	3	2	1	1	2	3	0	1	2	3	0	1	2	3	0	1	2	3	0	0	1	2	2	3	4	0	1
Mujer	21	Facultad de Humanidades y Artes	Soltero(a)	No	5	Sin empleo remunerado	4	4	6	4	5	3	3	3	3	3	3	3	1	1	3	3	3	3	3	3	0	1	4	4	4	4	4	4	0
Mujer	18	Facultad de Ciencias Médicas	Soltero(a)	No	0	Sin empleo remunerado	4	6	5	5	5	2	3	3	2	1	2	0	2	1	1	2	1	1	1	0	0	1	3	0	2	0	1	2	2
Hombre	21	Facultad de Ingeniería	Soltero(a)	No	0	Sin empleo remunerado	4	6	4	4	1	1	1	2	1	2	2	1	3	1	3	2	2	2	2	2	2	2	3	4	2	1	0	2	4
Mujer	18	Otra	Soltero(a)	No	4	Sin empleo remunerado	4	4	4	3	4	3	0	1	1	1	1	1	0	1	1	1	1	1	1	1	1	3	3	1	3	1	0	1	3
Hombre	27	Facultad de Ciencias Económicas	Soltero(a)	No	4	Sin empleo remunerado	7	7	7	7	7	1	0	1	1	1	1	0	1	1	0	1	0	0	1	1	1	0	0	0	0	0	0	1	1
Mujer	21	Facultad de Ciencias Económicas	Soltero(a)	No	2	Sin empleo remunerado	6	5	5	6	4	2	2	3	2	3	1	2	0	1	2	1	2	1	2	2	0	1	3	1	0	1	0	1	1
Mujer	25	Facultad de Ciencias Sociales	Soltero(a)	No	0	Sin empleo remunerado	2	4	4	5	2	2	3	3	3	3	3	3	1	2	3	3	3	3	2	3	0	1	3	1	3	3	2	4	2
Mujer	19	Facultad de Ciencias Económicas	Soltero(a)	No	2	Sin empleo remunerado	7	6	4	3	1	2	3	3	3	3	3	3	3	3	3	3	3	3	3	3	1	0	1	3	4	3	4	4	4
Hombre	23	Facultad de Ingeniería	Soltero(a)	No	1	Sin empleo remunerado	3	4	5	4	7	3	3	3	2	2	3	3	1	3	3	3	3	3	3	3	3	0	0	0	0	0	0	3	3
Mujer	22	Facultad de Ciencias Económicas	Soltero(a)	No	1	Sin empleo remunerado	4	4	6	5	5	1	0	1	0	0	1	0	1	0	1	1	1	0	0	0	0	1	0	1	3	1	0	3	0
Mujer	34	Facultad de Ciencias Económicas	Soltero(a)	Sí	1	Con empleo remunerado	4	5	5	6	6	1	1	2	1	2	2	1	0	1	1	1	1	0	1	1	0	0	1	0	0	0	0	1	0
Mujer	18	Facultad de Ciencias Médicas	Soltero(a)	No	1	Sin empleo remunerado	5	6	3	2	1	3	1	3	3	1	1	2	3	1	0	3	0	3	0	0	0	1	2	0	0	1	0	2	0
Mujer	25	Facultad de Ciencias Económicas	Soltero(a)	No	4	Sin empleo remunerado	2	4	1	3	2	2	2	2	1	2	2	2	2	3	3	3	3	3	3	3	1	2	3	1	0	3	2	4	1
Mujer	25	Facultad de Ciencias Económicas	Soltero(a)	No	2	Con empleo remunerado	4	5	5	4	4	3	2	3	3	3	1	1	1	2	3	3	2	2	2	2	1	0	3	1	3	1	1	3	1
Hombre	21	Facultad de Ingeniería	Soltero(a)	No	0	Sin empleo remunerado	4	4	4	5	3	1	1	1	3	2	3	2	1	1	1	2	2	0	2	2	0	1	3	0	3	2	0	2	2
Mujer	18	Facultad de Ciencias Médicas	Soltero(a)	No	2	Sin empleo remunerado	3	3	2	2	1	2	3	2	2	2	3	3	2	3	3	3	1	3	1	2	3	2	1	0	0	2	0	3	4
Mujer	22	Facultad de Ciencias Económicas	Soltero(a)	No	0	Con empleo remunerado	4	4	3	3	2	3	3	3	3	3	3	2	2	3	3	3	3	3	3	3	2	2	4	4	3	3	0	3	2
Mujer	38	Facultad de Ciencias Médicas	Unión libre	Sí	3	Sin empleo remunerado	6	6	5	6	5	1	1	0	1	1	1	1	1	1	1	1	1	1	1	1	0	1	2	1	1	1	0	1	1
Hombre	21	Otra	Soltero(a)	No	5	Con empleo remunerado	4	4	4	3	4	3	3	3	3	3	2	3	2	3	3	3	1	3	1	1	3	1	3	4	1	1	0	4	4
Mujer	19	Facultad de Ciencias Sociales	Unión libre	No	2	Sin empleo remunerado	2	5	5	5	4	2	2	1	2	1	2	1	2	3	2	2	1	2	2	1	1	1	2	3	0	0	0	3	3
Mujer	21	Facultad de Ciencias Sociales	Soltero(a)	No	2	Sin empleo remunerado	4	4	4	5	3	2	3	3	2	2	2	1	0	2	2	2	1	2	1	1	2	0	2	0	2	0	0	3	3
Mujer	21	Facultad de Ciencias Médicas	Soltero(a)	No	4	Sin empleo remunerado	5	7	7	7	7	2	1	1	1	0	1	0	0	1	1	2	0	0	1	1	0	2	2	2	2	0	0	3	2
Mujer	21	Facultad de Humanidades y Artes	Soltero(a)	No	2	Sin empleo remunerado	7	7	7	7	7	0	0	1	0	0	0	0	0	0	0	1	0	0	0	0	0	0	1	1	0	0	0	1	0
Hombre	24	Facultad de Ciencias Médicas	Soltero(a)	No	5	Sin empleo remunerado	4	4	4	4	4	2	2	2	1	1	2	1	1	1	1	1	1	1	1	1	1	2	2	2	2	2	2	2	2
Hombre	21	Facultad de Ciencias Económicas	Soltero(a)	No	2	Sin empleo remunerado	4	4	4	4	4	1	1	1	2	2	0	1	2	0	1	0	0	0	0	3	3	2	0	1	2	3	1	1	2
Hombre	27	Facultad de Ciencias Económicas	Soltero(a)	No	3	Con empleo remunerado	4	5	5	5	3	0	0	0	0	0	0	0	0	0	0	0	0	0	0	0	0	0	0	0	0	0	0	0	0
Mujer	24	Facultad de Ciencias Médicas	Soltero(a)	No	3	Sin empleo remunerado	4	4	3	2	4	0	0	1	1	1	0	1	2	2	2	2	2	2	2	2	0	0	0	0	0	0	0	3	4
Mujer	21	Facultad de Ciencias Sociales	Soltero(a)	No	1	Sin empleo remunerado	5	6	6	6	4	1	1	1	1	1	1	1	0	0	0	1	0	0	0	0	0	2	2	2	2	0	1	1	0
Mujer	22	Facultad de Ciencias Médicas	Unión libre	No	5	Sin empleo remunerado	5	5	5	5	3	0	0	0	0	0	0	0	0	0	0	2	0	0	0	0	0	1	1	0	1	0	0	1	2
Mujer	21	Facultad de Ciencias Jurídicas	Soltero(a)	No	0	Sin empleo remunerado	4	5	4	4	3	3	3	3	3	1	3	3	2	3	3	3	3	3	3	3	3	4	3	2	4	1	1	2	4
Mujer	21	Facultad de Ciencias Jurídicas	Soltero(a)	No	1	Sin empleo remunerado	5	5	6	5	2	1	1	1	1	1	1	1	0	1	0	1	1	1	1	1	1	3	3	0	0	0	2	3	4
Mujer	20	Otra	Soltero(a)	No	1	Sin empleo remunerado	1	1	1	1	1	3	3	3	3	1	3	3	1	1	3	1	2	3	0	0	0	4	1	3	0	0	0	2	3
Mujer	22	Facultad de Ciencias Jurídicas	Soltero(a)	No	2	Sin empleo remunerado	1	4	4	4	2	3	3	3	3	3	3	3	1	1	3	3	2	0	2	0	0	2	4	2	3	0	2	4	4
Hombre	23	Facultad de Ciencias Jurídicas	Soltero(a)	No	0	Sin empleo remunerado	6	7	6	6	6	2	2	2	2	2	2	3	2	2	2	1	2	1	2	3	2	3	3	3	2	2	3	2	3
Mujer	20	Facultad de Ciencias Jurídicas	Unión libre	No	4	Sin empleo remunerado	5	5	5	5	3	3	3	3	3	3	3	3	2	1	3	3	3	1	3	0	0	4	4	1	3	0	2	4	2
Mujer	32	Facultad de Ciencias Jurídicas	Soltero(a)	No	0	Sin empleo remunerado	4	3	4	5	1	2	2	2	3	3	2	2	2	3	3	2	2	1	2	2	3	3	3	3	1	3	4	3	4
Hombre	21	Facultad de Ciencias Jurídicas	Soltero(a)	No	2	Sin empleo remunerado	4	4	5	4	4	1	1	1	1	1	1	1	1	2	2	2	1	1	1	2	2	3	2	1	2	2	2	1	2
Mujer	27	Facultad de Ciencias Jurídicas	Separado(a)	Sí	2	Con empleo remunerado	2	2	2	5	7	2	2	3	3	1	3	2	1	3	2	2	2	2	2	0	1	0	4	0	0	2	0	4	0
Mujer	25	Facultad de Ciencias Jurídicas	Soltero(a)	No	2	Sin empleo remunerado	7	5	3	3	3	3	3	3	3	2	2	2	2	2	3	1	0	0	2	1	2	3	2	1	0	4	2	4	2
Mujer	20	Facultad de Ciencias Jurídicas	Soltero(a)	No	2	Sin empleo remunerado	4	5	5	6	6	3	1	2	2	1	2	2	1	1	1	2	0	0	2	1	2	1	2	2	1	1	1	2	2
Mujer	21	Facultad de Ciencias Jurídicas	Soltero(a)	No	1	Sin empleo remunerado	5	4	4	5	4	1	1	1	1	1	1	1	3	1	1	2	1	0	2	2	0	0	3	1	4	0	0	4	1
Mujer	20	Facultad de Ciencias Jurídicas	Soltero(a)	No	1	Sin empleo remunerado	3	6	4	3	7	3	3	3	3	3	3	3	2	1	0	3	1	3	3	3	0	3	4	1	4	4	4	4	0
Mujer	24	Facultad de Ciencias Jurídicas	Soltero(a)	No	4	Sin empleo remunerado	4	6	6	5	4	2	2	2	3	2	3	3	2	2	0	2	2	2	2	2	2	3	4	4	3	3	3	3	3
Hombre	22	Facultad de Ciencias Sociales	Soltero(a)	No	2	Sin empleo remunerado	7	6	7	7	6	1	2	2	2	2	2	2	2	2	3	2	2	2	2	2	2	3	0	0	0	0	0	0	0
Hombre	23	Facultad de Ciencias Jurídicas	Soltero(a)	No	1	Sin empleo remunerado	7	7	7	7	6	0	0	0	0	0	0	0	0	0	0	0	0	0	0	0	0	0	0	0	0	0	0	0	0
Mujer	23	Facultad de Ciencias Jurídicas	Soltero(a)	No	1	Con empleo remunerado	4	7	7	5	2	2	1	1	2	1	2	2	1	1	2	2	2	2	2	2	2	3	3	3	3	2	4	2	2
Hombre	23	Facultad de Ciencias Jurídicas	Soltero(a)	No	5	Sin empleo remunerado	4	5	6	5	5	2	2	2	1	1	0	2	1	1	2	1	1	1	2	0	0	0	1	3	0	0	0	2	3
Hombre	23	Facultad de Ciencias Jurídicas	Soltero(a)	No	1	Sin empleo remunerado	6	6	6	6	6	1	0	1	1	1	1	1	0	0	1	1	1	1	1	1	1	1	1	1	1	1	1	1	1
Mujer	47	Facultad de Ciencias Jurídicas	Soltero(a)	Sí	7	Con empleo remunerado	5	5	5	5	5	0	0	0	0	0	0	0	0	0	0	0	0	0	0	0	0	0	0	0	0	0	0	0	0
Hombre	25	Facultad de Ciencias Jurídicas	Soltero(a)	No	3	Sin empleo remunerado	4	5	4	4	2	1	0	1	1	1	1	1	1	0	1	1	2	1	1	0	0	2	1	1	0	0	0	1	1
Mujer	21	Facultad de Ciencias Jurídicas	Soltero(a)	No	3	Sin empleo remunerado	6	7	7	7	7	1	0	0	0	0	3	2	0	1	0	2	2	1	0	0	0	1	1	0	1	0	0	3	0
Hombre	20	Facultad de Ciencias Jurídicas	Soltero(a)	No	4	Sin empleo remunerado	7	7	7	7	7	1	1	1	1	0	2	1	1	0	1	1	0	0	1	0	0	1	1	1	1	0	1	1	0
Hombre	21	Facultad de Ciencias Jurídicas	Soltero(a)	No	3	Sin empleo remunerado	7	7	7	7	7	0	0	0	0	0	0	0	0	0	0	0	0	0	0	0	0	0	0	0	0	0	0	0	0
Hombre	23	Facultad de Ciencias Jurídicas	Soltero(a)	No	3	Sin empleo remunerado	7	7	7	5	6	1	1	1	1	1	1	1	2	3	2	2	2	1	2	2	0	0	0	0	4	0	0	0	0
Mujer	30	Facultad de Ciencias Jurídicas	Soltero(a)	Sí	3	Sin empleo remunerado	1	1	1	1	1	0	0	0	0	0	0	0	0	0	0	0	0	0	0	0	0	0	0	0	0	0	0	0	0
Hombre	22	Facultad de Ciencias Jurídicas	Soltero(a)	No	7	Sin empleo remunerado	3	2	3	2	1	0	0	0	0	0	0	0	1	0	3	3	0	3	2	0	0	0	1	0	3	0	0	0	4
Mujer	20	Facultad de Ciencias Jurídicas	Soltero(a)	No	1	Sin empleo remunerado	7	5	6	6	6	3	1	3	3	3	3	3	3	3	3	3	3	2	3	3	3	3	4	0	3	4	4	4	3
Mujer	21	Otra	Soltero(a)	No	3	Sin empleo remunerado	2	4	1	1	1	1	2	2	2	2	2	2	2	2	3	3	3	2	2	1	3	0	2	3	3	2	0	3	3
Mujer	31	Facultad de Ciencias Jurídicas	Soltero(a)	No	1	Con empleo remunerado	4	4	4	6	4	1	1	1	1	1	1	1	1	1	1	1	1	1	1	1	0	1	1	1	1	0	1	1	1
Mujer	18	Facultad de Ciencias Jurídicas	Soltero(a)	No	9	Sin empleo remunerado	4	6	6	6	5	2	2	3	3	1	2	2	2	2	3	3	3	0	2	1	0	1	1	1	4	0	2	3	4
Mujer	20	Facultad de Ciencias Jurídicas	Soltero(a)	No	1	Sin empleo remunerado	4	4	4	5	3	3	3	3	3	3	3	1	2	1	2	3	3	1	2	2	0	1	3	1	3	2	1	3	3
Mujer	22	Facultad de Ciencias Jurídicas	Soltero(a)	Sí	2	Sin empleo remunerado	4	3	1	2	1	2	1	1	2	1	0	1	1	1	1	2	1	1	2	1	2	2	2	1	2	1	1	2	2
Hombre	21	Facultad de Ciencias Jurídicas	Soltero(a)	No	0	Sin empleo remunerado	4	4	4	3	3	2	2	3	3	3	3	3	3	3	3	3	3	3	3	3	0	3	4	4	4	4	4	4	4
Mujer	19	Facultad de Ciencias Jurídicas	Soltero(a)	No	2	Sin empleo remunerado	4	5	6	4	1	1	1	1	2	2	2	2	2	2	2	2	2	2	2	2	2	2	3	2	3	2	2	3	1
Mujer	23	Facultad de Ciencias Jurídicas	Soltero(a)	No	4	Sin empleo remunerado	5	7	7	7	5	0	0	0	0	2	0	0	0	0	0	1	1	0	0	0	0	0	0	0	0	0	0	0	0
Mujer	35	Facultad de Ciencias Sociales	Soltero(a)	No	4	Sin empleo remunerado	4	5	5	4	4	1	1	1	1	1	1	1	1	1	3	3	1	1	3	1	0	1	0	1	2	2	1	1	4
Hombre	20	Facultad de Ciencias Jurídicas	Soltero(a)	No	0	Sin empleo remunerado	3	5	3	5	2	0	1	1	1	1	0	0	1	0	0	0	0	0	0	0	0	0	0	0	0	0	0	1	0
Mujer	26	Facultad de Ciencias Sociales	Unión libre	Sí	4	Con empleo remunerado	4	4	5	7	4	1	1	1	1	1	2	3	1	1	1	1	1	0	0	0	0	1	1	2	2	1	1	1	1
Mujer	24	Facultad de Ciencias Económicas	Soltero(a)	No	10	Sin empleo remunerado	5	5	3	3	3	1	1	2	2	1	2	2	0	1	1	1	0	1	1	0	1	0	1	1	1	0	0	1	1
Mujer	20	Facultad de Ciencias Jurídicas	Soltero(a)	No	2	Sin empleo remunerado	4	5	5	5	4	1	1	2	2	1	1	0	1	2	2	2	2	2	2	2	0	1	2	0	2	0	2	2	2
Hombre	25	Facultad de Ciencias Jurídicas	Soltero(a)	No	3	Con empleo remunerado	4	5	6	7	1	2	3	3	3	3	2	3	3	3	3	2	3	2	3	3	0	2	4	4	4	2	0	4	4
Mujer	23	Facultad de Ciencias Jurídicas	Soltero(a)	No	2	Sin empleo remunerado	5	7	7	7	5	1	1	1	1	1	1	1	1	1	1	0	0	1	1	1	0	2	3	0	3	3	0	0	2
Mujer	24	Facultad de Ciencias Jurídicas	Soltero(a)	No	1	Sin empleo remunerado	4	6	5	4	4	2	3	2	3	3	3	3	3	3	3	3	3	3	3	3	3	4	3	3	4	4	4	0	4
Hombre	23	Facultad de Ciencias Jurídicas	Soltero(a)	No	3	Sin empleo remunerado	6	7	7	7	7	3	3	3	3	3	3	2	2	3	3	2	1	2	3	1	2	3	4	4	1	2	2	3	3
Mujer	22	Facultad de Ciencias Jurídicas	Soltero(a)	No	3	Sin empleo remunerado	4	7	7	5	4	0	2	0	0	0	1	0	0	0	0	1	0	0	0	0	0	0	1	0	0	0	0	0	0
Hombre	18	Facultad de Ciencias Jurídicas	Soltero(a)	No	1	Sin empleo remunerado	1	4	3	5	1	3	3	3	3	2	1	3	3	3	2	1	3	3	3	3	3	1	1	1	4	2	2	2	2
Hombre	39	Facultad de Ciencias Sociales	Separado(a)	Sí	3	Con empleo remunerado	5	5	4	4	3	1	1	0	1	1	1	0	0	1	1	3	1	0	0	0	0	0	1	1	0	0	0	1	1
Mujer	20	Facultad de Ciencias Jurídicas	Soltero(a)	No	3	Sin empleo remunerado	4	6	4	4	4	1	1	1	1	0	1	1	1	1	1	1	1	1	1	1	1	0	3	0	0	0	0	0	0
Mujer	32	Facultad de Ciencias Jurídicas	Casado(a)	Sí	6	Sin empleo remunerado	1	3	4	1	4	2	2	3	2	2	3	3	1	1	2	2	2	2	2	2	0	2	2	3	4	2	2	4	2
Mujer	21	Facultad de Ciencias Jurídicas	Soltero(a)	No	2	Sin empleo remunerado	4	6	4	4	4	3	2	2	1	2	1	1	1	2	2	2	2	2	2	2	2	3	2	2	3	3	1	2	3
Mujer	26	Facultad de Ciencias Médicas	Soltero(a)	No	2	Sin empleo remunerado	3	4	4	4	4	3	2	3	2	3	3	3	3	3	3	3	3	3	3	2	0	0	2	3	3	2	4	3	4
Mujer	24	Facultad de Ciencias Jurídicas	Soltero(a)	No	0	Sin empleo remunerado	3	4	5	2	4	1	2	2	2	2	2	2	2	1	1	1	1	2	1	2	1	2	1	2	2	1	2	2	1
Hombre	20	Facultad de Ciencias Jurídicas	Soltero(a)	No	0	Con empleo remunerado	4	3	3	3	4	1	2	2	1	2	2	1	2	2	1	2	1	2	2	2	2	2	3	3	2	2	2	2	2
Hombre	30	Facultad de Ciencias Jurídicas	Separado(a)	No	0	Sin empleo remunerado	4	4	5	2	4	2	1	2	1	2	2	2	2	1	1	2	2	2	1	1	1	2	2	2	3	2	2	2	2
Mujer	22	Facultad de Ciencias Económicas	Soltero(a)	No	10	Sin empleo remunerado	4	4	6	5	5	1	0	0	0	1	1	1	1	1	1	1	1	1	1	1	0	1	2	3	3	2	2	3	2
Mujer	37	Facultad de Ciencias Jurídicas	Soltero(a)	Sí	1	Con empleo remunerado	4	6	7	7	7	3	1	3	3	2	3	0	2	0	0	1	0	0	0	0	0	0	0	0	2	0	0	3	0
Hombre	48	Facultad de Ciencias Jurídicas	Unión libre	Sí	4	Sin empleo remunerado	6	6	6	7	1	1	3	1	0	1	0	1	1	0	0	2	1	2	0	1	0	2	3	2	2	1	0	2	0
Hombre	22	Facultad de Ciencias Jurídicas	Soltero(a)	No	0	Con empleo remunerado	5	6	6	6	5	1	2	2	2	1	1	2	2	2	1	1	2	2	2	2	2	3	3	2	3	2	3	3	3
Hombre	20	Facultad de Ciencias Jurídicas	Soltero(a)	No	0	Sin empleo remunerado	4	6	6	6	6	1	2	3	2	2	2	1	1	2	2	2	2	1	2	2	2	3	3	2	3	3	2	3	3
Hombre	24	Facultad de Ciencias Médicas	Casado(a)	Sí	3	Sin empleo remunerado	5	6	6	6	7	1	2	3	2	2	2	0	1	0	0	1	1	0	1	0	0	0	1	0	1	0	0	1	0
Mujer	22	Facultad de Ciencias Médicas	Soltero(a)	No	2	Sin empleo remunerado	5	5	6	4	3	3	3	3	3	3	3	3	1	1	2	2	2	1	2	2	1	0	3	2	3	2	2	3	1
Mujer	24	Facultad de Ciencias Médicas	Soltero(a)	No	2	Sin empleo remunerado	4	5	6	3	2	2	2	3	2	2	1	3	3	2	1	3	0	2	2	1	0	2	2	0	3	0	0	3	2
Mujer	32	Facultad de Ciencias Médicas	Soltero(a)	Sí	2	Sin empleo remunerado	4	5	6	6	6	1	1	1	1	1	1	1	1	1	1	0	1	0	1	1	1	0	0	1	1	1	0	1	2
Hombre	19	Otra	Soltero(a)	No	0	Sin empleo remunerado	4	6	6	5	5	0	0	0	0	0	3	0	0	0	0	2	0	0	0	0	0	0	2	0	0	0	0	1	0
Hombre	21	Facultad de Ciencias Médicas	Soltero(a)	No	0	Sin empleo remunerado	2	5	1	1	1	0	0	0	1	0	1	0	3	3	0	3	1	3	2	1	3	2	3	4	2	0	0	4	0
Hombre	20	Facultad de Ciencias Médicas	Soltero(a)	No	0	Sin empleo remunerado	3	5	3	2	1	3	2	3	3	2	0	2	2	2	2	3	3	2	0	3	1	0	0	0	0	0	0	3	0
Mujer	29	Facultad de Ciencias Jurídicas	Soltero(a)	Sí	2	Con empleo remunerado	4	4	4	4	4	3	3	3	3	3	3	3	2	2	2	2	2	2	2	2	0	2	2	3	2	2	2	2	2
Mujer	18	Otra	Soltero(a)	No	2	Sin empleo remunerado	2	2	4	3	2	3	3	3	3	3	3	3	3	3	3	3	3	3	3	1	3	1	2	1	1	3	3	4	4
Hombre	22	Facultad de Ciencias Médicas	Soltero(a)	No	0	Sin empleo remunerado	3	5	5	2	5	3	3	3	3	3	2	3	1	3	1	1	2	3	1	1	1	0	0	0	1	0	0	1	0
Hombre	31	Facultad de Ciencias Médicas	Casado(a)	No	3	Con empleo remunerado	4	5	5	6	5	2	2	2	2	2	2	1	1	1	0	2	2	1	1	2	1	2	2	2	3	3	0	4	0
Hombre	35	Facultad de Ciencias Económicas	Unión libre	No	5	Con empleo remunerado	6	6	6	6	6	2	1	2	2	0	0	0	1	1	0	0	0	0	0	0	0	2	2	1	1	0	0	0	0
Hombre	19	Facultad de Ciencias Médicas	Soltero(a)	No	2	Sin empleo remunerado	2	3	3	1	1	1	3	3	3	3	3	1	3	2	0	3	3	2	3	0	1	0	2	0	4	1	2	4	0
Mujer	19	Facultad de Ciencias Médicas	Soltero(a)	No	0	Sin empleo remunerado	5	5	5	6	4	0	0	0	0	0	1	0	2	1	0	1	1	1	1	0	0	0	1	0	1	0	0	1	0
Hombre	18	Facultad de Ciencias Jurídicas	Soltero(a)	No	0	Sin empleo remunerado	4	5	6	5	1	3	3	2	2	3	0	3	0	2	3	3	0	2	0	0	0	0	4	0	2	1	0	3	2
Mujer	24	Facultad de Ciencias Jurídicas	Soltero(a)	No	1	Sin empleo remunerado	7	7	7	6	6	1	2	3	2	2	2	2	3	1	3	3	3	2	1	2	0	2	4	0	2	1	0	4	4
Mujer	19	Facultad de Ciencias Sociales	Soltero(a)	No	1	Sin empleo remunerado	4	4	4	4	4	0	1	1	1	1	1	1	2	2	2	2	2	2	2	2	2	2	2	2	2	2	2	2	2
Mujer	20	Facultad de Ciencias Jurídicas	Soltero(a)	No	1	Sin empleo remunerado	1	1	1	6	6	1	1	0	2	2	1	0	0	1	0	1	1	0	1	0	0	0	0	0	0	0	0	0	0
Mujer	27	Facultad de Ciencias Jurídicas	Soltero(a)	No	2	Sin empleo remunerado	3	4	1	1	3	3	3	3	3	3	3	3	2	3	3	3	2	3	3	3	2	4	3	1	4	4	4	2	4
Hombre	29	Facultad de Ciencias Jurídicas	Soltero(a)	Sí	2	Sin empleo remunerado	6	7	7	6	7	1	1	2	1	0	1	1	1	1	1	1	1	1	1	1	1	0	0	0	0	0	0	1	1
Mujer	25	Facultad de Ciencias Jurídicas	Soltero(a)	No	0	Sin empleo remunerado	5	6	7	7	7	0	0	0	0	0	0	0	0	0	0	0	0	0	0	0	0	0	0	0	0	0	0	0	0
Hombre	39	Facultad de Ciencias Jurídicas	Casado(a)	Sí	2	Con empleo remunerado	5	3	3	5	3	1	0	0	0	0	0	0	0	0	0	1	0	1	0	0	0	1	1	1	0	0	0	1	1
Mujer	19	Facultad de Ciencias Jurídicas	Soltero(a)	Sí	3	Con empleo remunerado	3	7	5	5	4	3	3	2	3	2	3	3	3	3	2	2	1	1	1	3	1	2	2	3	3	4	3	4	2
Mujer	22	Facultad de Ciencias Jurídicas	Soltero(a)	No	4	Sin empleo remunerado	4	3	3	4	4	2	1	2	1	2	1	1	2	1	1	2	2	2	2	1	1	3	3	3	3	1	2	3	3
Hombre	20	Facultad de Ciencias Sociales	Soltero(a)	Sí	10	Sin empleo remunerado	7	7	7	7	7	2	2	2	0	0	0	0	0	0	0	0	0	0	0	0	0	4	0	0	0	0	0	0	0
Mujer	25	Facultad de Ciencias Jurídicas	Soltero(a)	No	2	Sin empleo remunerado	1	3	3	2	4	1	2	1	1	2	3	2	2	1	1	1	2	1	2	1	1	2	2	1	1	1	2	2	2
Hombre	19	Facultad de Ciencias Jurídicas	Soltero(a)	No	3	Sin empleo remunerado	5	5	5	4	7	2	1	2	1	2	1	2	2	2	2	1	2	2	3	2	0	3	3	1	4	4	3	3	3
Hombre	20	Facultad de Ciencias Jurídicas	Soltero(a)	No	3	Con empleo remunerado	5	4	5	6	7	1	1	1	1	1	1	1	2	1	1	1	1	1	1	1	1	1	1	1	1	1	1	1	1
Mujer	28	Facultad de Ciencias Jurídicas	Soltero(a)	No	2	Con empleo remunerado	7	7	7	6	7	1	2	3	1	3	3	1	1	1	1	2	1	1	1	0	0	0	0	1	3	3	2	1	1
Mujer	20	Facultad de Ciencias Jurídicas	Soltero(a)	No	4	Sin empleo remunerado	7	7	7	7	7	0	0	0	0	0	0	0	0	0	2	2	0	0	0	0	0	0	0	0	0	0	0	4	0
Mujer	23	Facultad de Humanidades y Artes	Soltero(a)	No	1	Sin empleo remunerado	3	3	3	4	7	3	3	3	3	3	3	3	3	3	3	3	3	3	3	3	0	2	4	2	4	4	0	4	4
Mujer	22	Facultad de Humanidades y Artes	Soltero(a)	No	2	Sin empleo remunerado	3	5	3	3	3	2	3	3	2	1	1	1	1	1	1	2	1	1	1	0	1	2	2	3	2	2	1	3	3
Mujer	24	Facultad de Ciencias Médicas	Soltero(a)	No	5	Sin empleo remunerado	1	3	1	3	1	3	3	3	3	3	2	2	3	2	2	3	2	2	3	3	1	2	2	3	2	2	1	4	2
Hombre	22	Facultad de Ingeniería	Soltero(a)	No	2	Sin empleo remunerado	5	6	1	3	1	1	0	0	3	3	1	2	3	3	0	3	2	3	2	3	0	4	1	2	2	0	0	4	0
Hombre	27	Facultad de Humanidades y Artes	Soltero(a)	No	4	Con empleo remunerado	6	6	5	6	4	1	0	1	3	0	0	1	1	0	0	1	1	0	1	1	0	0	1	0	0	0	0	1	0
Mujer	27	Facultad de Humanidades y Artes	Soltero(a)	No	1	Sin empleo remunerado	4	4	3	3	3	3	3	3	3	2	1	2	3	2	3	3	2	1	1	1	0	1	4	2	2	3	0	4	4
Hombre	20	Facultad de Humanidades y Artes	Soltero(a)	No	2	Sin empleo remunerado	5	5	5	5	5	2	1	2	1	2	1	1	0	1	1	1	3	0	1	1	0	1	1	2	2	0	0	1	1
Hombre	21	Facultad de Humanidades y Artes	Soltero(a)	No	2	Sin empleo remunerado	6	6	6	6	2	2	1	1	2	1	1	1	1	1	3	2	1	1	2	1	1	1	2	2	3	2	3	2	2
Mujer	21	Facultad de Humanidades y Artes	Soltero(a)	No	4	Sin empleo remunerado	4	5	5	4	4	3	2	3	3	2	3	2	3	3	2	3	3	3	2	1	1	0	3	1	3	0	0	3	3
Hombre	25	Facultad de Humanidades y Artes	Soltero(a)	No	3	Sin empleo remunerado	4	4	4	5	3	1	1	1	1	0	0	0	2	3	2	3	2	3	1	2	0	1	2	1	0	0	0	2	2
Mujer	22	Facultad de Ciencias Económicas	Soltero(a)	No	1	Sin empleo remunerado	5	5	4	7	4	3	2	2	2	3	3	2	2	2	2	3	2	3	3	2	3	0	3	4	2	2	0	4	4
Mujer	28	Facultad de Humanidades y Artes	Soltero(a)	No	1	Sin empleo remunerado	4	4	5	4	4	2	2	3	2	3	3	3	0	1	3	2	1	0	3	1	1	3	0	1	0	3	2	1	4
Mujer	39	Facultad de Humanidades y Artes	Casado(a)	No	1	Con empleo remunerado	6	6	6	7	5	0	0	0	1	0	1	0	0	1	1	1	0	0	0	0	0	0	0	0	1	1	0	1	1
Hombre	20	Facultad de Humanidades y Artes	Soltero(a)	No	2	Sin empleo remunerado	4	5	6	5	6	2	2	2	3	2	2	1	0	1	2	2	1	0	1	1	0	2	4	3	3	1	2	4	1
Mujer	22	Facultad de Humanidades y Artes	Soltero(a)	No	6	Sin empleo remunerado	5	5	5	5	4	1	1	1	1	0	1	1	0	1	0	1	1	0	0	0	0	1	1	1	1	0	0	1	0
Hombre	23	Facultad de Humanidades y Artes	Soltero(a)	No	3	Sin empleo remunerado	4	4	3	4	1	1	1	2	1	1	1	2	1	3	1	2	1	3	0	3	1	0	3	2	2	0	0	2	1
Hombre	18	Facultad de Humanidades y Artes	Soltero(a)	No	0	Sin empleo remunerado	4	5	5	4	3	0	0	0	2	0	2	0	2	0	0	1	0	1	0	0	0	0	2	0	0	0	0	1	0
Mujer	22	Facultad de Humanidades y Artes	Soltero(a)	No	6	Sin empleo remunerado	1	2	1	4	1	1	2	2	1	1	3	1	0	2	1	1	1	1	2	1	0	0	0	0	0	0	0	1	0
Hombre	25	Facultad de Humanidades y Artes	Soltero(a)	No	1	Con empleo remunerado	5	5	7	7	6	0	0	1	1	1	1	0	1	0	0	1	1	0	0	0	0	0	1	0	1	0	0	0	0
Hombre	22	Facultad de Humanidades y Artes	Soltero(a)	No	3	Sin empleo remunerado	1	2	1	1	1	3	3	3	3	3	3	3	3	3	3	3	3	3	3	3	3	2	3	3	3	4	4	4	4
Hombre	20	Facultad de Ciencias Médicas	Soltero(a)	No	3	Sin empleo remunerado	5	6	7	5	7	1	0	0	0	0	0	0	1	0	1	0	0	1	1	1	1	0	2	0	0	0	2	0	3
Mujer	18	Facultad de Humanidades y Artes	Soltero(a)	No	1	Sin empleo remunerado	1	4	4	4	1	2	2	2	2	2	2	0	3	2	2	2	2	3	2	2	1	0	2	1	1	2	1	4	3
Hombre	25	Facultad de Humanidades y Artes	Soltero(a)	No	2	Sin empleo remunerado	7	7	7	7	7	0	0	0	0	0	0	0	0	0	0	0	0	0	0	0	0	0	0	0	0	0	0	0	0
Mujer	25	Facultad de Ciencias Médicas	Soltero(a)	No	4	Sin empleo remunerado	3	4	3	4	4	1	2	2	3	2	3	2	3	3	3	3	3	2	1	1	2	3	3	3	2	3	1	4	3
Mujer	28	Facultad de Ciencias Médicas	Unión libre	Sí	4	Sin empleo remunerado	3	4	4	2	1	3	3	3	3	3	3	3	3	3	3	3	3	3	3	3	3	1	4	4	4	4	4	4	2
Mujer	25	Facultad de Ciencias Médicas	Soltero(a)	No	4	Sin empleo remunerado	1	1	1	1	1	3	3	3	3	3	3	3	3	3	3	3	3	3	3	3	3	4	4	0	4	4	4	4	4
Mujer	25	Facultad de Ciencias Médicas	Unión libre	No	1	Sin empleo remunerado	3	5	5	6	3	1	1	0	0	0	1	1	2	0	1	2	0	0	0	0	0	0	0	0	0	0	0	1	1
Mujer	24	Facultad de Ciencias Médicas	Soltero(a)	No	1	Sin empleo remunerado	6	7	7	7	7	3	2	2	2	2	0	0	0	1	0	2	0	0	0	0	0	1	1	2	2	2	0	2	1
Mujer	24	Facultad de Ciencias Médicas	Soltero(a)	No	2	Sin empleo remunerado	5	4	4	5	5	2	2	2	2	1	2	2	1	2	1	3	2	2	1	1	0	1	1	2	1	1	2	4	0
Hombre	48	Facultad de Ciencias Jurídicas	Separado(a)	Sí	4	Sin empleo remunerado	5	4	6	7	3	1	0	3	1	1	2	3	0	1	1	3	1	0	1	0	0	2	4	2	2	0	1	3	1
Hombre	21	Facultad de Humanidades y Artes	Soltero(a)	No	2	Sin empleo remunerado	6	7	7	6	7	1	1	1	1	1	1	1	1	0	0	1	0	0	0	0	0	0	0	0	0	0	0	0	0
Hombre	22	Facultad de Humanidades y Artes	Soltero(a)	No	2	Con empleo remunerado	4	4	3	5	4	2	1	1	1	3	2	1	2	3	2	3	2	3	2	2	3	3	2	2	0	0	0	3	2
Mujer	20	Facultad de Humanidades y Artes	Soltero(a)	No	2	Sin empleo remunerado	4	5	1	4	1	2	2	2	2	2	2	0	2	3	3	3	2	3	2	3	3	0	1	0	1	1	1	4	4
Mujer	19	Facultad de Humanidades y Artes	Soltero(a)	No	2	Sin empleo remunerado	4	5	4	3	3	2	3	3	3	3	2	1	1	1	1	2	3	2	2	1	2	2	1	3	2	0	1	3	2
Mujer	18	Facultad de Humanidades y Artes	Soltero(a)	No	0	Sin empleo remunerado	6	5	5	5	7	3	2	3	1	1	1	2	1	1	2	2	2	2	3	3	1	0	2	2	3	3	4	4	2
Mujer	18	Facultad de Humanidades y Artes	Soltero(a)	No	2	Sin empleo remunerado	6	6	6	6	7	2	1	0	0	0	0	0	0	1	1	0	0	0	0	0	0	1	0	0	0	0	0	0	1
Mujer	22	Facultad de Humanidades y Artes	Soltero(a)	No	3	Sin empleo remunerado	4	3	2	5	5	3	3	3	3	3	3	3	2	3	3	3	3	2	3	1	2	2	2	3	4	3	1	3	4
Mujer	18	Facultad de Humanidades y Artes	Soltero(a)	No	1	Con empleo remunerado	5	5	4	4	5	2	2	2	2	2	2	0	1	2	2	2	1	1	2	2	0	1	4	3	3	3	3	3	3
Mujer	20	Facultad de Humanidades y Artes	Unión libre	No	2	Sin empleo remunerado	4	2	1	6	5	2	1	2	3	2	1	3	2	1	2	0	2	1	1	1	1	3	2	2	2	3	2	3	2
Mujer	19	Facultad de Ciencias Económicas	Soltero(a)	No	2	Sin empleo remunerado	4	5	4	5	3	1	2	3	3	1	1	1	1	1	1	3	1	1	3	0	0	0	1	2	3	0	0	4	2
Hombre	25	Facultad de Humanidades y Artes	Soltero(a)	No	1	Sin empleo remunerado	6	6	6	6	6	0	0	0	1	0	1	0	1	0	0	2	0	0	1	0	0	1	1	0	2	0	1	1	1
Hombre	21	Facultad de Humanidades y Artes	Soltero(a)	No	4	Sin empleo remunerado	5	4	5	3	7	3	1	2	1	3	3	2	3	3	3	3	3	3	3	3	3	2	1	3	3	3	4	4	4
Hombre	18	Facultad de Humanidades y Artes	Soltero(a)	No	1	Con empleo remunerado	7	7	7	7	5	0	0	0	1	0	1	0	1	0	0	1	0	0	1	0	0	0	1	0	0	0	0	1	0
Hombre	27	Facultad de Humanidades y Artes	Soltero(a)	No	3	Sin empleo remunerado	3	6	5	5	5	1	1	1	1	1	1	1	1	1	2	2	2	1	1	0	0	0	3	1	1	0	0	2	2
Mujer	24	Facultad de Ciencias Médicas	Soltero(a)	No	3	Sin empleo remunerado	6	6	6	6	6	1	1	2	1	0	3	2	1	0	0	2	0	1	0	0	0	0	0	0	0	0	1	2	0
Mujer	22	Facultad de Ciencias Médicas	Soltero(a)	No	2	Sin empleo remunerado	4	5	5	6	6	2	1	2	1	2	3	0	1	1	2	3	1	1	1	0	0	2	3	1	0	0	0	3	1
Mujer	22	Facultad de Ciencias Médicas	Soltero(a)	No	2	Sin empleo remunerado	5	5	5	5	5	1	1	0	1	0	0	0	1	1	1	1	1	0	1	0	0	0	3	1	1	2	0	3	0
Hombre	24	Facultad de Humanidades y Artes	Soltero(a)	No	2	Sin empleo remunerado	4	3	4	3	3	2	2	1	1	1	1	1	2	2	2	1	2	2	3	2	1	2	2	2	4	3	3	4	4
Mujer	21	Facultad de Humanidades y Artes	Soltero(a)	No	5	Sin empleo remunerado	1	4	1	1	1	3	3	3	3	3	3	3	3	2	3	3	3	3	3	0	3	2	3	3	1	3	0	4	4
Mujer	22	Facultad de Humanidades y Artes	Soltero(a)	No	5	Sin empleo remunerado	4	4	4	5	5	1	3	3	2	1	1	1	1	1	3	3	1	2	3	0	0	1	1	1	2	2	2	3	1
Hombre	20	Facultad de Humanidades y Artes	Soltero(a)	No	2	Sin empleo remunerado	6	5	7	4	7	1	0	2	1	3	1	1	1	0	1	3	1	0	0	0	0	1	3	2	3	4	2	4	0
Mujer	30	Facultad de Humanidades y Artes	Soltero(a)	Sí	2	Sin empleo remunerado	3	4	2	5	7	3	3	3	3	3	1	3	1	3	3	3	3	3	3	3	2	4	2	2	4	3	1	4	4
Mujer	30	Facultad de Ciencias Sociales	Unión libre	No	7	Sin empleo remunerado	4	3	4	7	5	1	2	2	2	1	2	2	0	2	0	2	0	0	0	0	0	1	1	1	3	0	0	1	0
Mujer	30	Facultad de Humanidades y Artes	Unión libre	Sí	2	Con empleo remunerado	4	4	4	5	2	3	2	3	3	3	3	3	3	3	2	3	2	3	2	1	1	0	0	0	0	0	0	0	0

## Sheet: Variables renombras
Nombre original	Renombrado
Sexo	Sexo
Edad (solo escribir número en años)	Edad
Facultad a la que pertenece	Facultad
Estado civil	Estado_civil
¿Tiene hijos?	Hijos
¿Cuántos hermanos tiene? (solo escribir la cantidad; en caso de no tener hermanos, escribir "0")	Hermanos
Condición laboral	Condicion_laboral
SV1. En la mayoría de los aspectos mi vida es como yo quiero que sea.	SV_1
SV2. Las circunstancias de mi vida son muy buenas.	SV_2
SV3. Estoy satisfecho (a) con mi vida.	SV_3
SV4. Hasta ahora he conseguido de la vida las cosas que considero importantes.	SV_4
SV5. Si pudiera vivir mi vida otra vez no cambiaría casi nada.	SV_5
A1. Se ha sentido nervioso(a), ansioso(a) o muy alterado(a)	GAD_1
A2. No ha podido dejar de preocuparse	GAD_2
A3. Se ha preocupado(a) excesivamente por diferentes cosas	GAD_3
A4. Ha tenido dificultad para relajarse	GAD_4
A5. Se ha sentido tan intranquilo(a) que no podía estarse quieto(a)	GAD_5
A6. Se ha irritado o enfadado con facilidad	GAD_6
A7. Ha sentido miedo como si fuera a suceder algo terrible	GAD_7
D1. Poco interés o placer en hacer las cosas.	PHQ_1
D2. Se ha sentido decaído(a), deprimido(a) o sin esperanzas.	PHQ_2
D3. Ha tenido dificultad para quedarse o permanecer dormido(a), o ha dormido demasiado.	PHQ_3
D4. Se ha sentido cansado(a) o con poca energía.	PHQ_4
D5. Se ha sentido sin apetito o ha comido en exceso.	PHQ_5
D6. Se ha sentido mal con usted mismo (o que es un fracaso o se ha decepcionado a usted o a su familia).	PHQ_6
D7. Ha tenido dificultad para concentrarse en ciertas actividades, tales como leer periódico o ver la televisión.	PHQ_7
D8. ¿Se ha movido o hablado tan lento que otras personas podrían haberlo notado? o lo contrario - ¿muy inquieto(a) o agitado(a) que ha estado moviéndose mucho más de lo normal?	PHQ_8
D9. Pensamientos de que estaría mejor muerto(a) o de lastimarse de alguna manera.	PHQ_9
SS1. Problemas estomacales.	SSS_1
SS2. Dolor en la espalda.	SSS_2
SS3. Dolor en los brazos, piernas o articulaciones.	SSS_3
SS4. Dolores de cabeza.	SSS_4
SS5. Dolor en el pecho o falta de respiración.	SSS_5
SS6. Mareos	SSS_6
SS7. Sentimientos de cansancio o baja energía.	SSS_7
SS8. Dificultades para dormir.	SSS_8
